# Supplementary material for: Ten newly recorded species of xyleborine ambrosia beetles (Coleoptera, Curculionidae, Scolytinae, Xyleborini) from Thailand
Source: Zookeys. 2019 Jul 9;862:109–27. doi: 10.3897/zookeys.862.34766 (PMC6635385; doi:10.3897/zookeys.862.34766)
Supplement: XML Treatment for Amasa beesoni [file zookeys.862.34766-treatment1.xml]

<!DOCTYPE tp:taxon-treatment
  PUBLIC "-//TaxonX//DTD Taxonomic Treatment Publishing DTD v0 20100105//EN" "tax-treatment-NSO.dtd">
<tp:taxon-treatment xmlns:tp="http://www.plazi.org/taxpub"><tp:treatment-meta><kwd-group><label>Taxon classification</label><kwd><named-content xmlns:xlink="http://www.w3.org/1999/xlink" content-type="kingdom">Animalia</named-content></kwd><kwd><named-content xmlns:xlink="http://www.w3.org/1999/xlink" content-type="order">Coleoptera</named-content></kwd><kwd><named-content xmlns:xlink="http://www.w3.org/1999/xlink" content-type="family">Curculionidae</named-content></kwd></kwd-group><mixed-citation publication-type="journal"><person-group><name><surname>Sittichaya</surname><given-names>Wisut</given-names></name><name><surname>Smith</surname><given-names>Sarah M.</given-names></name><name><surname>Beaver</surname><given-names>Roger A.</given-names></name></person-group><article-title>Ten newly recorded species of xyleborine ambrosia beetles (<tp:taxon-name><tp:taxon-name-part taxon-name-part-type="order">Coleoptera</tp:taxon-name-part></tp:taxon-name>, <tp:taxon-name><tp:taxon-name-part taxon-name-part-type="family">Curculionidae</tp:taxon-name-part></tp:taxon-name>, <tp:taxon-name><tp:taxon-name-part taxon-name-part-type="subfamily">Scolytinae</tp:taxon-name-part></tp:taxon-name>, <tp:taxon-name><tp:taxon-name-part taxon-name-part-type="tribe">Xyleborini</tp:taxon-name-part></tp:taxon-name>) from Thailand</article-title><source>Zookeys</source><day>09</day><month>7</month><year>2019</year><volume>862</volume><fpage>109</fpage><lpage>127</lpage><pub-id pub-id-type="doi">10.3897/zookeys.862.34766</pub-id></mixed-citation></tp:treatment-meta><tp:nomenclature><tp:taxon-name>
              <tp:taxon-name-part taxon-name-part-type="genus" reg="Amasa">Amasa</tp:taxon-name-part>
              <tp:taxon-name-part taxon-name-part-type="species" reg="beesoni">beesoni</tp:taxon-name-part>
            </tp:taxon-name><tp:taxon-authority>(Eggers, 1930)</tp:taxon-authority><xref ref-type="fig" rid="F2">Fig. 2A–F</xref><tp:nomenclature-citation-list><tp:nomenclature-citation><tp:taxon-name>
                  <tp:taxon-name-part taxon-name-part-type="genus" reg="Pseudoxyleborus">Pseudoxyleborus</tp:taxon-name-part>
                  <tp:taxon-name-part taxon-name-part-type="species" reg="beesoni">beesoni</tp:taxon-name-part>
                </tp:taxon-name><comment><xref ref-type="bibr" rid="B13">Eggers 1930</xref>: 207.</comment></tp:nomenclature-citation><tp:nomenclature-citation><tp:taxon-name>
                  <tp:taxon-name-part taxon-name-part-type="genus" reg="Amasa">Amasa</tp:taxon-name-part>
                  <tp:taxon-name-part taxon-name-part-type="species" reg="beesoni">beesoni</tp:taxon-name-part>
                </tp:taxon-name><comment>(Eggers): <xref ref-type="bibr" rid="B39">Wood 1984</xref>: 223.</comment></tp:nomenclature-citation></tp:nomenclature-citation-list></tp:nomenclature><tp:treatment-sec sec-type="diagnosis" id="SECID0ESIAC"><title>Diagnosis.</title><p>Large, 4.60−4.79 mm (<italic>N</italic> = 2) long; stout, 2.0−2.1 times longer than wide; body smooth, shining nearly glabrous, yellowish brown to dark brown in color; eye completely divided; antennal club with sutures obscured (type 5; <xref ref-type="bibr" rid="B16">Hulcr et al. 2007</xref>); pronotum from dorsal view rounded (type 1; <xref ref-type="bibr" rid="B16">Hulcr et al. 2007</xref>), anterior margin broadly round, anterior half finely asperate, 1.1 times wider than long; elytra 1.1 times longer than pronotum, elytral disc punctures very fine, confused, never seriate, lateral sides subparallel, widest on declivital summit, declivital summit at first interstriae bearing a pair of small flattened teeth, declivital face shining, striae impressed, interstriae finely, densely punctate.</p><fig id="F2" position="float" orientation="portrait"><label>Figure 2.</label><caption><p><italic><tp:taxon-name><tp:taxon-name-part taxon-name-part-type="genus" reg="Amasa">Amasa</tp:taxon-name-part><tp:taxon-name-part taxon-name-part-type="species" reg="beesoni">beesoni</tp:taxon-name-part></tp:taxon-name></italic> (Eggers, 1930) <bold>A</bold> lateral view <bold>B</bold> dorsal view <bold>C</bold> posterolateral view <bold>D</bold> antenna <bold>E</bold> front <bold>F</bold> declivity.</p></caption><graphic xmlns:xlink="http://www.w3.org/1999/xlink" xlink:href="zookeys-862-109-g002.jpg" position="float" orientation="portrait" xlink:type="simple" id="oo_315632.jpg"/></fig></tp:treatment-sec><tp:treatment-sec sec-type="material" id="SECID0EGKAC"><title>Material examined.</title><p>THAILAND, Khao Lak-Lam Ru National Park, Phang Nga Province, <named-content xmlns:xlink="http://www.w3.org/1999/xlink" content-type="dwc:verbatimCoordinates" xlink:type="simple"><named-content content-type="geo-json" specific-use="{&#34;type&#34;:&#34;Point&#34;,&#34;coordinates&#34;:[98.292111,8.656222]}" id="NCID0EPKAC" xlink:type="simple">8°39'22.4"N 98°17'31.6"E</named-content></named-content>, tropical rainforest, ethanol-baited trap, 01.v.2015 (1), 01.iv.2015 (1), (W. Sittichaya).</p></tp:treatment-sec><tp:treatment-sec sec-type="distribution" id="SECID0ETKAC"><title>Distribution.</title><p>Indonesia, Malaysia, Myanmar. New to Thailand.</p></tp:treatment-sec><tp:treatment-sec sec-type="biology" id="SECID0EYKAC"><title>Biology.</title><p>Recorded from <italic><tp:taxon-name><tp:taxon-name-part taxon-name-part-type="genus" reg="Dimocarpus">Dimocarpus</tp:taxon-name-part><tp:taxon-name-part taxon-name-part-type="species" reg="longan">longan</tp:taxon-name-part></tp:taxon-name></italic> Lour and <italic><tp:taxon-name><tp:taxon-name-part taxon-name-part-type="genus" reg="Xerospermum">Xerospermum</tp:taxon-name-part><tp:taxon-name-part taxon-name-part-type="species" reg="intermedium">intermedium</tp:taxon-name-part></tp:taxon-name></italic> Radlk. (<tp:taxon-name><tp:taxon-name-part taxon-name-part-type="family">Sapindaceae</tp:taxon-name-part></tp:taxon-name>) and possibly with a fixed association with this family (<xref ref-type="bibr" rid="B9">Browne 1961</xref>). The gallery system, as in other <italic><tp:taxon-name><tp:taxon-name-part taxon-name-part-type="genus" reg="Amasa">Amasa</tp:taxon-name-part></tp:taxon-name></italic> species, comprises a short radial tunnel leading to a single, large, flat brood chamber, extending in the longitudinal plane (<xref ref-type="bibr" rid="B9">Browne 1961</xref>).</p></tp:treatment-sec><tp:treatment-sec sec-type="remarks" id="SECID0EIMAC"><title>Remarks.</title><p>This species can be distinguished from all other <italic><tp:taxon-name><tp:taxon-name-part taxon-name-part-type="genus" reg="Amasa">Amasa</tp:taxon-name-part></tp:taxon-name></italic> recorded in Thailand by the completely divided eye and the small teeth at the apex of the elytral disc on the first interstriae.</p><!--PageBreak --></tp:treatment-sec><ref-list><ref id="B13"><mixed-citation xmlns:xlink="http://www.w3.org/1999/xlink" xlink:type="simple"><person-group><name name-style="western"><surname>Eggers</surname><given-names>H</given-names></name></person-group> (<year>1930</year>) Neue <italic><tp:taxon-name><tp:taxon-name-part taxon-name-part-type="genus">Xyleborus</tp:taxon-name-part></tp:taxon-name></italic>-Arten (Col: <tp:taxon-name><tp:taxon-name-part taxon-name-part-type="family">Scolytidae</tp:taxon-name-part></tp:taxon-name>) aus Indien. Indian Forest Records, Entomology 14:177‒208.</mixed-citation></ref><ref id="B39"><mixed-citation xmlns:xlink="http://www.w3.org/1999/xlink" xlink:type="simple"><person-group><name name-style="western"><surname>Wood</surname><given-names>SL</given-names></name></person-group> (<year>1984</year>) New generic synonymy and new genera of <tp:taxon-name><tp:taxon-name-part taxon-name-part-type="family">Scolytidae</tp:taxon-name-part></tp:taxon-name> (<tp:taxon-name><tp:taxon-name-part taxon-name-part-type="order">Coleoptera</tp:taxon-name-part></tp:taxon-name>). Great Basin Naturalist 44: 223‒230.</mixed-citation></ref><ref id="B16"><mixed-citation xmlns:xlink="http://www.w3.org/1999/xlink" xlink:type="simple"><person-group><name name-style="western"><surname>Hulcr</surname><given-names>J</given-names></name><name name-style="western"><surname>Dole</surname><given-names>SA</given-names></name><name name-style="western"><surname>Beaver</surname><given-names>RA</given-names></name><name name-style="western"><surname>Cognato</surname><given-names>AI</given-names></name></person-group> (<year>2007</year>) Cladistic review of generic taxonomic characters in <tp:taxon-name><tp:taxon-name-part taxon-name-part-type="subtribe">Xyleborina</tp:taxon-name-part></tp:taxon-name> (<tp:taxon-name><tp:taxon-name-part taxon-name-part-type="order">Coleoptera</tp:taxon-name-part></tp:taxon-name>: <tp:taxon-name><tp:taxon-name-part taxon-name-part-type="family">Curculionidae</tp:taxon-name-part></tp:taxon-name>: <tp:taxon-name><tp:taxon-name-part taxon-name-part-type="subfamily">Scolytinae</tp:taxon-name-part></tp:taxon-name>). Systematic Entomology 32: 568‒584. <ext-link xlink:type="simple" ext-link-type="doi" xlink:href="10.1111/j.1365-3113.2007.00386.x">https://doi.org/10.1111/j.1365-3113.2007.00386.x</ext-link></mixed-citation></ref><ref id="B9"><mixed-citation xmlns:xlink="http://www.w3.org/1999/xlink" xlink:type="simple"><person-group><name name-style="western"><surname>Browne</surname><given-names>FG</given-names></name></person-group> (<year>1961</year>) The biology of Malayan <tp:taxon-name><tp:taxon-name-part taxon-name-part-type="family">Scolytidae</tp:taxon-name-part></tp:taxon-name> and <tp:taxon-name><tp:taxon-name-part taxon-name-part-type="family">Platypodidae</tp:taxon-name-part></tp:taxon-name>. Malayan Forest Records 22: 1‒255.</mixed-citation></ref></ref-list></tp:taxon-treatment>
