# Supplementary material for: Ten newly recorded species of xyleborine ambrosia beetles (Coleoptera, Curculionidae, Scolytinae, Xyleborini) from Thailand
Source: Zookeys. 2019 Jul 9;862:109–27. doi: 10.3897/zookeys.862.34766 (PMC6635385; doi:10.3897/zookeys.862.34766)
Supplement: XML Treatment for Amasa cylindrotomica [file zookeys.862.34766-treatment2.xml]

<!DOCTYPE tp:taxon-treatment
  PUBLIC "-//TaxonX//DTD Taxonomic Treatment Publishing DTD v0 20100105//EN" "tax-treatment-NSO.dtd">
<tp:taxon-treatment xmlns:tp="http://www.plazi.org/taxpub"><tp:treatment-meta><kwd-group><label>Taxon classification</label><kwd><named-content xmlns:xlink="http://www.w3.org/1999/xlink" content-type="kingdom">Animalia</named-content></kwd><kwd><named-content xmlns:xlink="http://www.w3.org/1999/xlink" content-type="order">Coleoptera</named-content></kwd><kwd><named-content xmlns:xlink="http://www.w3.org/1999/xlink" content-type="family">Curculionidae</named-content></kwd></kwd-group><mixed-citation publication-type="journal"><person-group><name><surname>Sittichaya</surname><given-names>Wisut</given-names></name><name><surname>Smith</surname><given-names>Sarah M.</given-names></name><name><surname>Beaver</surname><given-names>Roger A.</given-names></name></person-group><article-title>Ten newly recorded species of xyleborine ambrosia beetles (<tp:taxon-name><tp:taxon-name-part taxon-name-part-type="order">Coleoptera</tp:taxon-name-part></tp:taxon-name>, <tp:taxon-name><tp:taxon-name-part taxon-name-part-type="family">Curculionidae</tp:taxon-name-part></tp:taxon-name>, <tp:taxon-name><tp:taxon-name-part taxon-name-part-type="subfamily">Scolytinae</tp:taxon-name-part></tp:taxon-name>, <tp:taxon-name><tp:taxon-name-part taxon-name-part-type="tribe">Xyleborini</tp:taxon-name-part></tp:taxon-name>) from Thailand</article-title><source>Zookeys</source><day>09</day><month>7</month><year>2019</year><volume>862</volume><fpage>109</fpage><lpage>127</lpage><pub-id pub-id-type="doi">10.3897/zookeys.862.34766</pub-id></mixed-citation></tp:treatment-meta><tp:nomenclature><tp:taxon-name>
              <tp:taxon-name-part taxon-name-part-type="genus" reg="Amasa">Amasa</tp:taxon-name-part>
              <tp:taxon-name-part taxon-name-part-type="species" reg="cylindrotomica">cylindrotomica</tp:taxon-name-part>
            </tp:taxon-name><tp:taxon-authority>(Schedl, 1939)</tp:taxon-authority><xref ref-type="fig" rid="F3">Fig. 3A–E</xref><!--PageBreak --><tp:nomenclature-citation-list><tp:nomenclature-citation><tp:taxon-name>
                  <tp:taxon-name-part taxon-name-part-type="genus" reg="Pseudoxyleborus">Pseudoxyleborus</tp:taxon-name-part>
                  <tp:taxon-name-part taxon-name-part-type="species" reg="cylindrotomicus">cylindrotomicus</tp:taxon-name-part>
                </tp:taxon-name><comment>Schedl, 1939: 40.</comment></tp:nomenclature-citation><tp:nomenclature-citation><tp:taxon-name>
                  <tp:taxon-name-part taxon-name-part-type="genus" reg="Xyleborus">Xyleborus</tp:taxon-name-part>
                  <tp:taxon-name-part taxon-name-part-type="species" reg="cylindrotomicus">cylindrotomicus</tp:taxon-name-part>
                </tp:taxon-name><comment>(Schedl): <xref ref-type="bibr" rid="B29">Schedl 1942</xref>: 6.</comment></tp:nomenclature-citation><tp:nomenclature-citation><tp:taxon-name>
                  <tp:taxon-name-part taxon-name-part-type="genus" reg="Xylosandrus">Xylosandrus</tp:taxon-name-part>
                  <tp:taxon-name-part taxon-name-part-type="species" reg="cylindrotomicus">cylindrotomicus</tp:taxon-name-part>
                </tp:taxon-name><comment>(Schedl): <xref ref-type="bibr" rid="B41">Wood 1989</xref>: 177.</comment></tp:nomenclature-citation><tp:nomenclature-citation><tp:taxon-name>
                  <tp:taxon-name-part taxon-name-part-type="genus" reg="Amasa">Amasa</tp:taxon-name-part>
                  <tp:taxon-name-part taxon-name-part-type="species" reg="cylindrotomica">cylindrotomica</tp:taxon-name-part>
                </tp:taxon-name><comment>(Schedl): <xref ref-type="bibr" rid="B11">Dole and Cognato 2010</xref>: 525.</comment></tp:nomenclature-citation><tp:nomenclature-citation><tp:taxon-name>
                  <tp:taxon-name-part taxon-name-part-type="genus" reg="Amasa"/>
                  <tp:taxon-name-part taxon-name-part-type="species" reg="cylindrotomica"/>
                </tp:taxon-name><comment>Synonyms: <tp:taxon-name><tp:taxon-name-part taxon-name-part-type="genus" reg="Xyleborus">Xyleborus</tp:taxon-name-part><tp:taxon-name-part taxon-name-part-type="species" reg="semitruncatus">semitruncatus</tp:taxon-name-part></tp:taxon-name> Schedl, 1942: 35. Synonymy: <xref ref-type="bibr" rid="B31">Schedl 1951</xref>: 79; <xref ref-type="bibr" rid="B41">Wood 1989</xref>: 177. </comment></tp:nomenclature-citation><tp:nomenclature-citation><tp:taxon-name>
                  <tp:taxon-name-part taxon-name-part-type="genus" reg="Xyleborus">Xyleborus</tp:taxon-name-part>
                  <tp:taxon-name-part taxon-name-part-type="species" reg="truncatellus">truncatellus</tp:taxon-name-part>
                </tp:taxon-name><comment>Schedl, 1951: 79. Synonymy: <xref ref-type="bibr" rid="B21">Kalshoven 1959</xref>: 95.</comment></tp:nomenclature-citation><tp:nomenclature-citation><tp:taxon-name>
                  <tp:taxon-name-part taxon-name-part-type="genus" reg="Xyleborus">Xyleborus</tp:taxon-name-part>
                  <tp:taxon-name-part taxon-name-part-type="species" reg="jucundus">jucundus</tp:taxon-name-part>
                </tp:taxon-name><comment>Schedl, 1954: 138 (new name for <tp:taxon-name><tp:taxon-name-part taxon-name-part-type="genus" reg="Xyleborus">Xyleborus</tp:taxon-name-part><tp:taxon-name-part taxon-name-part-type="species" reg="truncatellus">truncatellus</tp:taxon-name-part></tp:taxon-name> Schedl, 1951 non <xref ref-type="bibr" rid="B30">Schedl 1949</xref>). Synonymy: <xref ref-type="bibr" rid="B21">Kalshoven 1959</xref>: 95.</comment></tp:nomenclature-citation></tp:nomenclature-citation-list></tp:nomenclature><tp:treatment-sec sec-type="diagnosis" id="SECID0EFCAE"><title>Diagnosis.</title><p>Small, 2.1 mm (<italic>N</italic> = 1) long; stout, 2.0 times longer than wide; body shining, nearly glabrous, yellowish brown to brown in color; eye deeply emarginate; antennal club with sutures obscured (type 5; <xref ref-type="bibr" rid="B16">Hulcr et al. 2007</xref>); pronotum from dorsal view round (type 1; <xref ref-type="bibr" rid="B16">Hulcr et al. 2007</xref>) front broadly convex, from lateral view round near (type 1; <xref ref-type="bibr" rid="B16">Hulcr et al. 2007</xref>), anterior half of pronotum densely, finely asperate, base very finely punctate; elytra 1.07 times as long as pronotum, sides subparallel, widest at declivital summit, declivity dull, glabrous, strial punctures seriate, first stria straight, second and third laterally diverging, interstriae shagreened, two times broader than striae.</p><fig id="F3" position="float" orientation="portrait"><label>Figure 3.</label><caption><p><italic><tp:taxon-name><tp:taxon-name-part taxon-name-part-type="genus" reg="Amasa">Amasa</tp:taxon-name-part><tp:taxon-name-part taxon-name-part-type="species" reg="cylindrotomica">cylindrotomica</tp:taxon-name-part></tp:taxon-name></italic> (Schedl, 1939) <bold>A</bold> lateral view <bold>B</bold> dorsal view <bold>C</bold> posterolateral view <bold>D</bold> front <bold>E</bold> declivity.</p></caption><graphic xmlns:xlink="http://www.w3.org/1999/xlink" xlink:href="zookeys-862-109-g003.jpg" position="float" orientation="portrait" xlink:type="simple" id="oo_315633.jpg"/></fig></tp:treatment-sec><tp:treatment-sec sec-type="material" id="SECID0E2DAE"><title>Material examined.</title><p>THAILAND, Ton Nga Chang Wildlife Sanctuary, Songkhla Province, <named-content xmlns:xlink="http://www.w3.org/1999/xlink" content-type="dwc:verbatimCoordinates" xlink:type="simple"><named-content content-type="geo-json" specific-use="{&#34;type&#34;:&#34;Point&#34;,&#34;coordinates&#34;:[100.149389,6.992250]}" id="NCID0EEEAE" xlink:type="simple"><named-content content-type="dwc:verbatimCoordinates" xlink:type="simple"><named-content content-type="geo-json" specific-use="{&#34;type&#34;:&#34;Point&#34;,&#34;coordinates&#34;:[100.149389,6.992250]}" id="NCID0ELEAE" xlink:type="simple">6°59'32.1"N 100°08'57.8"E</named-content></named-content></named-content></named-content>, tropical rainforest, ethanol-baited trap, 01.ii.2014 (1) (W. Sittichaya).</p></tp:treatment-sec><tp:treatment-sec sec-type="distribution" id="SECID0EPEAE"><title>Distribution.</title><p>Indonesia (Java, Sumatra). New to Thailand.</p></tp:treatment-sec><tp:treatment-sec sec-type="biology" id="SECID0EUEAE"><title>Biology.</title><p>Recorded only from <italic><tp:taxon-name><tp:taxon-name-part taxon-name-part-type="genus" reg="Syzygium">Syzygium</tp:taxon-name-part><tp:taxon-name-part taxon-name-part-type="species" reg="aromaticum">aromaticum</tp:taxon-name-part></tp:taxon-name></italic> Merr &amp; LM Perry (clove) (<tp:taxon-name><tp:taxon-name-part taxon-name-part-type="family">Myrtaceae</tp:taxon-name-part></tp:taxon-name>).</p></tp:treatment-sec><tp:treatment-sec sec-type="remarks" id="SECID0EKFAE"><title>Remarks.</title><p>This species can be distinguished from all other <italic><tp:taxon-name><tp:taxon-name-part taxon-name-part-type="genus" reg="Amasa">Amasa</tp:taxon-name-part></tp:taxon-name></italic> recorded in Thailand by its small size (2.1 mm long) and stout appearance; elytra approximately as long as the pronotum, and elytral declivity dull, glabrous.</p><p>It should be noted that the Afrotropical species, <italic><tp:taxon-name><tp:taxon-name-part taxon-name-part-type="genus" reg="Xyleborus">Xyleborus</tp:taxon-name-part><tp:taxon-name-part taxon-name-part-type="species" reg="ramulorum">ramulorum</tp:taxon-name-part></tp:taxon-name></italic> Schedl, 1957, included as a synonym of <italic><tp:taxon-name><tp:taxon-name-part taxon-name-part-type="genus" reg="Amasa">A.</tp:taxon-name-part><tp:taxon-name-part taxon-name-part-type="species" reg="cylindrotomica">cylindrotomica</tp:taxon-name-part></tp:taxon-name></italic> by <xref ref-type="bibr" rid="B41">Wood (1989)</xref>, <xref ref-type="bibr" rid="B42">Wood and Bright (1992)</xref>, and <xref ref-type="bibr" rid="B11">Dole and Cognato (2010)</xref> is a different species. <italic><tp:taxon-name><tp:taxon-name-part taxon-name-part-type="genus" reg="Xyleborus">Xyleborus</tp:taxon-name-part><tp:taxon-name-part taxon-name-part-type="species" reg="ramulorum">ramulorum</tp:taxon-name-part></tp:taxon-name></italic> was described and figured from three specimens collected by Schedl in what was then Belgian Congo (<xref ref-type="bibr" rid="B33">Schedl 1957</xref>). <xref ref-type="bibr" rid="B35">Schedl (1963)</xref> gave some additional biological information, and figured the gallery system. <xref ref-type="bibr" rid="B24">Nunberg (1963)</xref> re-examined the holotype in the Royal Museum for Central Africa, Tervuren, and provided additional morphological characters. He also noted (<xref ref-type="bibr" rid="B24">Nunberg 1963</xref>) that the holotype was badly damaged, and that Schedl had evidently retained undamaged paratypes in his own collection. <xref ref-type="bibr" rid="B10">Browne (1965)</xref> transferred the species to <italic><tp:taxon-name><tp:taxon-name-part taxon-name-part-type="genus" reg="Xylosandrus">Xylosandrus</tp:taxon-name-part></tp:taxon-name></italic> Reitter, 1913. <xref ref-type="bibr" rid="B41">Wood (1989)</xref> synonymised this Afrotropical species with the Oriental species, <italic><tp:taxon-name><tp:taxon-name-part taxon-name-part-type="genus" reg="Xylosandrus">Xylosandrus</tp:taxon-name-part><tp:taxon-name-part taxon-name-part-type="species" reg="cylindrotomicus">cylindrotomicus</tp:taxon-name-part></tp:taxon-name></italic> Schedl, 1939, without providing any reason for the synonymy. <xref ref-type="bibr" rid="B11">Dole and Cognato (2010)</xref> accepted the synonymy without examining type material, and listed the species as a <!--PageBreak -->synonym of <italic><tp:taxon-name><tp:taxon-name-part taxon-name-part-type="genus" reg="Amasa">Amasa</tp:taxon-name-part><tp:taxon-name-part taxon-name-part-type="species" reg="cylindrotomica">cylindrotomica</tp:taxon-name-part></tp:taxon-name></italic> (Schedl). Examination of an undamaged paratype (NHMW) clearly indicates that the species should be returned to <italic><tp:taxon-name><tp:taxon-name-part taxon-name-part-type="genus" reg="Xylosandrus">Xylosandrus</tp:taxon-name-part></tp:taxon-name></italic> as a distinct species. <italic><tp:taxon-name><tp:taxon-name-part taxon-name-part-type="genus" reg="Xylosandrus">Xylosandrus</tp:taxon-name-part><tp:taxon-name-part taxon-name-part-type="species" reg="ramulorum">ramulorum</tp:taxon-name-part></tp:taxon-name></italic><bold>stat. res.</bold> shares numerous characteristics with <italic><tp:taxon-name><tp:taxon-name-part taxon-name-part-type="genus" reg="Xylosandrus">Xylosandrus</tp:taxon-name-part></tp:taxon-name></italic> including: mesonotal mycangial tuft present but unlike other <italic><tp:taxon-name><tp:taxon-name-part taxon-name-part-type="genus" reg="Xylosandus">Xylosandus</tp:taxon-name-part></tp:taxon-name></italic> the mycangium opening is on the pronotal disc rather than the pronotal base; truncate antennal club with segment 1 encircling the anterior face (type 1; <xref ref-type="bibr" rid="B16">Hulcr et al. 2007</xref>); pronotal anterior margin serrate; pronotum from lateral view with disc as long or longer than anterior slope (type 7; <xref ref-type="bibr" rid="B16">Hulcr et al. 2007</xref>); and elytral declivity truncate with 5 granulate striae on declivital face, interstriae also granulate. By comparison, <italic><tp:taxon-name><tp:taxon-name-part taxon-name-part-type="genus" reg="Amasa">Amasa</tp:taxon-name-part></tp:taxon-name></italic> species have the following characteristics (<xref ref-type="bibr" rid="B18">Hulcr and Smith 2010</xref>; Smith et al. in prep.): mesonotal mycangial tuft absent; flat antennal clubs with segment 1 never encircling the anterior face (types 3,4,5; <xref ref-type="bibr" rid="B16">Hulcr et al. 2007</xref>), pronotal anterior margin never serrate; pronotum from lateral view basic or robust (types 1 and 5; <xref ref-type="bibr" rid="B16">Hulcr et al. 2007</xref>); elytral declivity truncate with no more than 3 punctate striae on declivital face. Ventral characters, including the separation of the procoxae and protibia shape and sculpturing, were not described by Schedl and are not visible on the card mounted paratype. Based on the characteristics listed above, <italic><tp:taxon-name><tp:taxon-name-part taxon-name-part-type="genus" reg="Xyleborus">Xyleborus</tp:taxon-name-part><tp:taxon-name-part taxon-name-part-type="species" reg="ramulorum">ramulorum</tp:taxon-name-part></tp:taxon-name></italic> is here transferred to <italic><tp:taxon-name><tp:taxon-name-part taxon-name-part-type="genus" reg="Xylosandrus">Xylosandrus</tp:taxon-name-part></tp:taxon-name></italic> where it shares features with the Asian species included in the <italic><tp:taxon-name><tp:taxon-name-part taxon-name-part-type="genus" reg="Xylosandrus">Xylosandrus</tp:taxon-name-part></tp:taxon-name></italic><italic>s.l.</italic> clade (<xref ref-type="bibr" rid="B11">Dole and Cognato 2010</xref>): <italic><tp:taxon-name><tp:taxon-name-part taxon-name-part-type="genus" reg="Xylosandrus">X.</tp:taxon-name-part><tp:taxon-name-part taxon-name-part-type="species" reg="beesoni">beesoni</tp:taxon-name-part></tp:taxon-name></italic> Saha, Maiti &amp; Chakraborti, 1992, <italic><tp:taxon-name><tp:taxon-name-part taxon-name-part-type="genus" reg="Xylosandrus">X.</tp:taxon-name-part><tp:taxon-name-part taxon-name-part-type="species" reg="borealis">borealis</tp:taxon-name-part></tp:taxon-name></italic> Nobuchi, 1981, <italic><tp:taxon-name><tp:taxon-name-part taxon-name-part-type="genus" reg="Xylosandrus">X.</tp:taxon-name-part><tp:taxon-name-part taxon-name-part-type="species" reg="brevis">brevis</tp:taxon-name-part></tp:taxon-name></italic> (Eichhoff, 1877), <italic><tp:taxon-name><tp:taxon-name-part taxon-name-part-type="genus" reg="Xylosandrus">X.</tp:taxon-name-part><tp:taxon-name-part taxon-name-part-type="species" reg="discolor">discolor</tp:taxon-name-part></tp:taxon-name></italic> (Blandford, 1898), <italic><tp:taxon-name><tp:taxon-name-part taxon-name-part-type="genus" reg="Xylosandrus">X.</tp:taxon-name-part><tp:taxon-name-part taxon-name-part-type="species" reg="diversipilosus">diversipilosus</tp:taxon-name-part></tp:taxon-name></italic> (Eggers, 1941), <italic><tp:taxon-name><tp:taxon-name-part taxon-name-part-type="genus" reg="Xylosandrus">X.</tp:taxon-name-part><tp:taxon-name-part taxon-name-part-type="species" reg="jaintianus">jaintianus</tp:taxon-name-part></tp:taxon-name></italic> (Schedl, 1967), <italic><tp:taxon-name><tp:taxon-name-part taxon-name-part-type="genus" reg="Xylosandrus">X.</tp:taxon-name-part><tp:taxon-name-part taxon-name-part-type="species" reg="subsimilis">subsimilis</tp:taxon-name-part></tp:taxon-name></italic> (Eggers, 1930) and <italic><tp:taxon-name><tp:taxon-name-part taxon-name-part-type="genus" reg="Xylosandrus">X.</tp:taxon-name-part><tp:taxon-name-part taxon-name-part-type="species" reg="subsimiliformis">subsimiliformis</tp:taxon-name-part></tp:taxon-name></italic> (Eggers, 1939).</p><!--PageBreak --></tp:treatment-sec><ref-list><ref id="B29"><mixed-citation xmlns:xlink="http://www.w3.org/1999/xlink" xlink:type="simple"><person-group><name name-style="western"><surname>Schedl</surname><given-names>KE</given-names></name></person-group> (<year>1942</year>) Neue <tp:taxon-name><tp:taxon-name-part taxon-name-part-type="family">Scolytidae</tp:taxon-name-part></tp:taxon-name> aus Java. 76 Beitrag. Tijdschrift voor Entomologie 85:1‒49.</mixed-citation></ref><ref id="B41"><mixed-citation xmlns:xlink="http://www.w3.org/1999/xlink" xlink:type="simple"><person-group><name name-style="western"><surname>Wood</surname><given-names>SL</given-names></name></person-group> (<year>1989</year>) Nomenclatural changes and new species of <tp:taxon-name><tp:taxon-name-part taxon-name-part-type="family">Scolytidae</tp:taxon-name-part></tp:taxon-name> (<tp:taxon-name><tp:taxon-name-part taxon-name-part-type="order">Coleoptera</tp:taxon-name-part></tp:taxon-name>), part IV. Great Basin Naturalist 49: 167‒185. <ext-link xlink:type="simple" ext-link-type="doi" xlink:href="10.5962/bhl.part.22642">https://doi.org/10.5962/bhl.part.22642</ext-link></mixed-citation></ref><ref id="B11"><mixed-citation xmlns:xlink="http://www.w3.org/1999/xlink" xlink:type="simple"><person-group><name name-style="western"><surname>Dole</surname><given-names>SA</given-names></name><name name-style="western"><surname>Cognato</surname><given-names>AI</given-names></name></person-group> (<year>2010</year>) Phylogenetic revision of <italic><tp:taxon-name><tp:taxon-name-part taxon-name-part-type="genus">Xylosandrus</tp:taxon-name-part></tp:taxon-name></italic> Reitter (<tp:taxon-name><tp:taxon-name-part taxon-name-part-type="order">Coleoptera</tp:taxon-name-part></tp:taxon-name>: <tp:taxon-name><tp:taxon-name-part taxon-name-part-type="family">Curculionidae</tp:taxon-name-part></tp:taxon-name>: <tp:taxon-name><tp:taxon-name-part taxon-name-part-type="subfamily">Scolytinae</tp:taxon-name-part></tp:taxon-name>: <tp:taxon-name><tp:taxon-name-part taxon-name-part-type="subtribe">Xyleborina</tp:taxon-name-part></tp:taxon-name>). Proceedings of the California Academy of Sciences, Ser. 4, 61: 451‒545.</mixed-citation></ref><ref id="B31"><mixed-citation xmlns:xlink="http://www.w3.org/1999/xlink" xlink:type="simple"><person-group><name name-style="western"><surname>Schedl</surname><given-names>KE</given-names></name></person-group> (<year>1951</year>) Fauna Indomalayaensis, I. 91 Beitrag. Tijdschrift voor Entomologie 93: 41‒98.</mixed-citation></ref><ref id="B21"><mixed-citation xmlns:xlink="http://www.w3.org/1999/xlink" xlink:type="simple"><person-group><name name-style="western"><surname>Kalshoven</surname><given-names>LGE</given-names></name></person-group> (<year>1959</year>) New cases of synonymy in Indomalayan scolytids. Entomologische Berichten 19: 93‒97.</mixed-citation></ref><ref id="B30"><mixed-citation xmlns:xlink="http://www.w3.org/1999/xlink" xlink:type="simple"><person-group><name name-style="western"><surname>Schedl</surname><given-names>KE</given-names></name></person-group> (<year>1949</year>) <article-title>Neotropical <tp:taxon-name><tp:taxon-name-part taxon-name-part-type="superfamily">Scolytoidea</tp:taxon-name-part></tp:taxon-name>, I. 97 the contribution to the morphology and taxonomy of the <tp:taxon-name><tp:taxon-name-part taxon-name-part-type="superfamily">Scolytoidea</tp:taxon-name-part></tp:taxon-name> (Col.).</article-title><source>Revista Brasileira deBiología</source><volume>9</volume>: <fpage>261</fpage>–<lpage>284</lpage>.</mixed-citation></ref><ref id="B16"><mixed-citation xmlns:xlink="http://www.w3.org/1999/xlink" xlink:type="simple"><person-group><name name-style="western"><surname>Hulcr</surname><given-names>J</given-names></name><name name-style="western"><surname>Dole</surname><given-names>SA</given-names></name><name name-style="western"><surname>Beaver</surname><given-names>RA</given-names></name><name name-style="western"><surname>Cognato</surname><given-names>AI</given-names></name></person-group> (<year>2007</year>) Cladistic review of generic taxonomic characters in <tp:taxon-name><tp:taxon-name-part taxon-name-part-type="subtribe">Xyleborina</tp:taxon-name-part></tp:taxon-name> (<tp:taxon-name><tp:taxon-name-part taxon-name-part-type="order">Coleoptera</tp:taxon-name-part></tp:taxon-name>: <tp:taxon-name><tp:taxon-name-part taxon-name-part-type="family">Curculionidae</tp:taxon-name-part></tp:taxon-name>: <tp:taxon-name><tp:taxon-name-part taxon-name-part-type="subfamily">Scolytinae</tp:taxon-name-part></tp:taxon-name>). Systematic Entomology 32: 568‒584. <ext-link xlink:type="simple" ext-link-type="doi" xlink:href="10.1111/j.1365-3113.2007.00386.x">https://doi.org/10.1111/j.1365-3113.2007.00386.x</ext-link></mixed-citation></ref><ref id="B42"><mixed-citation xmlns:xlink="http://www.w3.org/1999/xlink" xlink:type="simple"><person-group><name name-style="western"><surname>Wood</surname><given-names>SL</given-names></name><name name-style="western"><surname>Bright</surname><given-names>DE</given-names></name></person-group> (<year>1992</year>) A catalog of <tp:taxon-name><tp:taxon-name-part taxon-name-part-type="family">Scolytidae</tp:taxon-name-part></tp:taxon-name> and <tp:taxon-name><tp:taxon-name-part taxon-name-part-type="family">Platypodidae</tp:taxon-name-part></tp:taxon-name> (<tp:taxon-name><tp:taxon-name-part taxon-name-part-type="order">Coleoptera</tp:taxon-name-part></tp:taxon-name>), Part 2. Taxonomic Index (Volumes A, B). Great Basin Naturalist Memoirs 13: 1‒1553.</mixed-citation></ref><ref id="B33"><mixed-citation xmlns:xlink="http://www.w3.org/1999/xlink" xlink:type="simple"><person-group><name name-style="western"><surname>Schedl</surname><given-names>KE</given-names></name></person-group> (<year>1957</year>) <tp:taxon-name><tp:taxon-name-part taxon-name-part-type="superfamily">Scolytoidea</tp:taxon-name-part></tp:taxon-name> nouveaux du Congo Belge. II. Mission R. Mayné – K. E. Schedl 1952. Annales du Musée Royal du Congo Belge, Série in 8<sup>o</sup>, Sciences Zoologiques 56: 1‒162.</mixed-citation></ref><ref id="B35"><mixed-citation xmlns:xlink="http://www.w3.org/1999/xlink" xlink:type="simple"><person-group><name name-style="western"><surname>Schedl</surname><given-names>KE</given-names></name></person-group> (<year>1963</year>) <article-title><tp:taxon-name><tp:taxon-name-part taxon-name-part-type="family">Scolytidae</tp:taxon-name-part></tp:taxon-name> und <tp:taxon-name><tp:taxon-name-part taxon-name-part-type="family">Platypodidae</tp:taxon-name-part></tp:taxon-name> Afrikas. Band II. Familie <tp:taxon-name><tp:taxon-name-part taxon-name-part-type="family">Scolytidae</tp:taxon-name-part></tp:taxon-name> (Fortsetzung), Unterfamilie <tp:taxon-name><tp:taxon-name-part taxon-name-part-type="subfamily">Ipinae</tp:taxon-name-part></tp:taxon-name> (Fortsetzung).</article-title><source>Revista de Entomologia de Moçambique</source><volume>5</volume>: <fpage>1</fpage>–<lpage>594</lpage>.</mixed-citation></ref><ref id="B24"><mixed-citation xmlns:xlink="http://www.w3.org/1999/xlink" xlink:type="simple"><person-group><name name-style="western"><surname>Nunberg</surname><given-names>M</given-names></name></person-group> (<year>1963</year>) Die Gattung <italic><tp:taxon-name><tp:taxon-name-part taxon-name-part-type="genus">Xyleborus</tp:taxon-name-part></tp:taxon-name></italic> Eichhoff (<tp:taxon-name><tp:taxon-name-part taxon-name-part-type="order">Coleoptera</tp:taxon-name-part></tp:taxon-name>, <tp:taxon-name><tp:taxon-name-part taxon-name-part-type="family">Scolytidae</tp:taxon-name-part></tp:taxon-name>). Ergänzungen, Berichtigungen und Erweiterung der Diagnosen (II. Teil). Annales du Musée Royale du Congo Belge, Série in 8°, Sciences Zoologiques 115: 1–127.</mixed-citation></ref><ref id="B10"><mixed-citation xmlns:xlink="http://www.w3.org/1999/xlink" xlink:type="simple"><person-group><name name-style="western"><surname>Browne</surname><given-names>FG</given-names></name></person-group> (<year>1965</year>) On some <tp:taxon-name><tp:taxon-name-part taxon-name-part-type="family">Scolytidae</tp:taxon-name-part></tp:taxon-name> and <tp:taxon-name><tp:taxon-name-part taxon-name-part-type="family">Platypodidae</tp:taxon-name-part></tp:taxon-name> (<tp:taxon-name><tp:taxon-name-part taxon-name-part-type="order">Coleoptera</tp:taxon-name-part></tp:taxon-name>), mainly from Africa and the Oriental region. Zoologische Mededelingen 40: 187‒209.</mixed-citation></ref><ref id="B18"><mixed-citation xmlns:xlink="http://www.w3.org/1999/xlink" xlink:type="simple"><person-group><name name-style="western"><surname>Hulcr</surname><given-names>J</given-names></name><name name-style="western"><surname>Smith</surname><given-names>S</given-names></name></person-group> (<year>2010</year>) <tp:taxon-name><tp:taxon-name-part taxon-name-part-type="tribe">Xyleborini</tp:taxon-name-part></tp:taxon-name> ambrosia beetles: an identification tool to the world genera <ext-link xlink:type="simple" ext-link-type="uri" xlink:href="http://itp.lucidcentral.org/id/wbb/xyleborini/index.htm">http://itp.lucidcentral.org/id/wbb/xyleborini/index.htm</ext-link></mixed-citation></ref></ref-list></tp:taxon-treatment>
