# Supplementary material for: Ten newly recorded species of xyleborine ambrosia beetles (Coleoptera, Curculionidae, Scolytinae, Xyleborini) from Thailand
Source: Zookeys. 2019 Jul 9;862:109–27. doi: 10.3897/zookeys.862.34766 (PMC6635385; doi:10.3897/zookeys.862.34766)
Supplement: XML Treatment for Amasa opalescens [file zookeys.862.34766-treatment3.xml]

<!DOCTYPE tp:taxon-treatment
  PUBLIC "-//TaxonX//DTD Taxonomic Treatment Publishing DTD v0 20100105//EN" "tax-treatment-NSO.dtd">
<tp:taxon-treatment xmlns:tp="http://www.plazi.org/taxpub"><tp:treatment-meta><kwd-group><label>Taxon classification</label><kwd><named-content xmlns:xlink="http://www.w3.org/1999/xlink" content-type="kingdom">Animalia</named-content></kwd><kwd><named-content xmlns:xlink="http://www.w3.org/1999/xlink" content-type="order">Coleoptera</named-content></kwd><kwd><named-content xmlns:xlink="http://www.w3.org/1999/xlink" content-type="family">Curculionidae</named-content></kwd></kwd-group><mixed-citation publication-type="journal"><person-group><name><surname>Sittichaya</surname><given-names>Wisut</given-names></name><name><surname>Smith</surname><given-names>Sarah M.</given-names></name><name><surname>Beaver</surname><given-names>Roger A.</given-names></name></person-group><article-title>Ten newly recorded species of xyleborine ambrosia beetles (<tp:taxon-name><tp:taxon-name-part taxon-name-part-type="order">Coleoptera</tp:taxon-name-part></tp:taxon-name>, <tp:taxon-name><tp:taxon-name-part taxon-name-part-type="family">Curculionidae</tp:taxon-name-part></tp:taxon-name>, <tp:taxon-name><tp:taxon-name-part taxon-name-part-type="subfamily">Scolytinae</tp:taxon-name-part></tp:taxon-name>, <tp:taxon-name><tp:taxon-name-part taxon-name-part-type="tribe">Xyleborini</tp:taxon-name-part></tp:taxon-name>) from Thailand</article-title><source>Zookeys</source><day>09</day><month>7</month><year>2019</year><volume>862</volume><fpage>109</fpage><lpage>127</lpage><pub-id pub-id-type="doi">10.3897/zookeys.862.34766</pub-id></mixed-citation></tp:treatment-meta><tp:nomenclature><tp:taxon-name>
              <tp:taxon-name-part taxon-name-part-type="genus" reg="Amasa">Amasa</tp:taxon-name-part>
              <tp:taxon-name-part taxon-name-part-type="species" reg="opalescens">opalescens</tp:taxon-name-part>
            </tp:taxon-name><tp:taxon-authority>(Schedl, 1937)</tp:taxon-authority><xref ref-type="fig" rid="F4">Fig. 4A–E</xref><tp:nomenclature-citation-list><tp:nomenclature-citation><tp:taxon-name>
                  <tp:taxon-name-part taxon-name-part-type="genus" reg="Xyleborus">Xyleborus</tp:taxon-name-part>
                  <tp:taxon-name-part taxon-name-part-type="species" reg="opalescens">opalescens</tp:taxon-name-part>
                </tp:taxon-name><comment>Schedl, 1937: 550</comment></tp:nomenclature-citation><tp:nomenclature-citation><tp:taxon-name>
                  <tp:taxon-name-part taxon-name-part-type="genus" reg="Amasa">Amasa</tp:taxon-name-part>
                  <tp:taxon-name-part taxon-name-part-type="species" reg="opalescens">opalescens</tp:taxon-name-part>
                </tp:taxon-name><comment>(Schedl): <xref ref-type="bibr" rid="B42">Wood and Bright 1992</xref>: 683.</comment></tp:nomenclature-citation></tp:nomenclature-citation-list></tp:nomenclature><tp:treatment-sec sec-type="diagnosis" id="SECID0E3QAE"><title>Diagnosis.</title><p>Large, 4.5 mm long (<italic>N</italic> = 1); moderately stout, 2.5 times longer than wide; body shining, declivity opalescent, brown in color; eye deeply emarginated, almost completely divided; antennal club with first segment smaller than second (type 4; <xref ref-type="bibr" rid="B16">Hulcr et al. 2007</xref>); pronotum from dorsal view round (type 1; <xref ref-type="bibr" rid="B16">Hulcr et al. 2007</xref>), from lateral view tall (type 2; <xref ref-type="bibr" rid="B16">Hulcr et al. 2007</xref>), anterior margin round, armed with 6 small asperities, anterior portion of pronotum densely asperate, base shagreened; elytra 1.24 times longer than pronotum, lateral sides subparallel, widest at declivital summit, disc shining, striae minutely punctate, interstriae four times broader than striae, broadest at declivital summit, declivital margin unarmed, declivity smooth,opalescent, strial punctures large, irregularly spaced.</p><fig id="F4" position="float" orientation="portrait"><label>Figure 4.</label><caption><p><italic><tp:taxon-name><tp:taxon-name-part taxon-name-part-type="genus" reg="Amasa">Amasa</tp:taxon-name-part><tp:taxon-name-part taxon-name-part-type="species" reg="opalescens">opalescens</tp:taxon-name-part></tp:taxon-name></italic> (Schedl, 1937) <bold>A</bold> lateral view <bold>B</bold> dorsal view <bold>C</bold> posterolateral view <bold>D</bold> front <bold>F</bold> declivity.</p></caption><graphic xmlns:xlink="http://www.w3.org/1999/xlink" xlink:href="zookeys-862-109-g004.jpg" position="float" orientation="portrait" xlink:type="simple" id="oo_315634.jpg"/></fig></tp:treatment-sec><tp:treatment-sec sec-type="material" id="SECID0ESSAE"><title>Material examined.</title><p>Thailand, Bang Lang National Park, Yala Province, Thailand-Malaysia border, <named-content xmlns:xlink="http://www.w3.org/1999/xlink" content-type="dwc:verbatimCoordinates" xlink:type="simple"><named-content content-type="geo-json" specific-use="{&#34;type&#34;:&#34;Point&#34;,&#34;coordinates&#34;:[101.287417,5.814389]}" id="NCID0E2SAE" xlink:type="simple"><named-content content-type="dwc:verbatimCoordinates" xlink:type="simple"><named-content content-type="geo-json" specific-use="{&#34;type&#34;:&#34;Point&#34;,&#34;coordinates&#34;:[101.287417,5.814389]}" id="NCID0ECTAE" xlink:type="simple">5°48'51.8"N 101°17'14.7"E</named-content></named-content></named-content></named-content>, ex. small branches of unknown tree, 01.ii.2014 (1).</p></tp:treatment-sec><tp:treatment-sec sec-type="distribution" id="SECID0EGTAE"><title>Distribution.</title><p>‘Borneo’, East and West Malaysia, Vietnam. New to Thailand.</p></tp:treatment-sec><tp:treatment-sec sec-type="biology" id="SECID0ELTAE"><title>Biology.</title><p>Recorded from <italic><tp:taxon-name><tp:taxon-name-part taxon-name-part-type="genus" reg="Eugenia">Eugenia</tp:taxon-name-part></tp:taxon-name></italic> sp. and <italic><tp:taxon-name><tp:taxon-name-part taxon-name-part-type="genus" reg="Tristania">Tristania</tp:taxon-name-part></tp:taxon-name></italic> sp. (<tp:taxon-name><tp:taxon-name-part taxon-name-part-type="family">Myrtaceae</tp:taxon-name-part></tp:taxon-name>), and possibly with a fixed association with this family (<xref ref-type="bibr" rid="B9">Browne 1961</xref>).</p></tp:treatment-sec><tp:treatment-sec sec-type="remarks" id="SECID0EIUAE"><title>Remarks.</title><p>This species can be distinguished from all other <italic><tp:taxon-name><tp:taxon-name-part taxon-name-part-type="genus" reg="Amasa">Amasa</tp:taxon-name-part></tp:taxon-name></italic> recorded in Thailand by its large size (4.5 mm), moderately stout form (2.5 times longer than wide), declivital summit entirely carinate without teeth on first interstriae, declivity smooth, subshining, opalescent, strial punctures large, irregularly spaced, and eye deeply emarginated, almost completely divided.</p></tp:treatment-sec><ref-list><ref id="B42"><mixed-citation xmlns:xlink="http://www.w3.org/1999/xlink" xlink:type="simple"><person-group><name name-style="western"><surname>Wood</surname><given-names>SL</given-names></name><name name-style="western"><surname>Bright</surname><given-names>DE</given-names></name></person-group> (<year>1992</year>) A catalog of <tp:taxon-name><tp:taxon-name-part taxon-name-part-type="family">Scolytidae</tp:taxon-name-part></tp:taxon-name> and <tp:taxon-name><tp:taxon-name-part taxon-name-part-type="family">Platypodidae</tp:taxon-name-part></tp:taxon-name> (<tp:taxon-name><tp:taxon-name-part taxon-name-part-type="order">Coleoptera</tp:taxon-name-part></tp:taxon-name>), Part 2. Taxonomic Index (Volumes A, B). Great Basin Naturalist Memoirs 13: 1‒1553.</mixed-citation></ref><ref id="B16"><mixed-citation xmlns:xlink="http://www.w3.org/1999/xlink" xlink:type="simple"><person-group><name name-style="western"><surname>Hulcr</surname><given-names>J</given-names></name><name name-style="western"><surname>Dole</surname><given-names>SA</given-names></name><name name-style="western"><surname>Beaver</surname><given-names>RA</given-names></name><name name-style="western"><surname>Cognato</surname><given-names>AI</given-names></name></person-group> (<year>2007</year>) Cladistic review of generic taxonomic characters in <tp:taxon-name><tp:taxon-name-part taxon-name-part-type="subtribe">Xyleborina</tp:taxon-name-part></tp:taxon-name> (<tp:taxon-name><tp:taxon-name-part taxon-name-part-type="order">Coleoptera</tp:taxon-name-part></tp:taxon-name>: <tp:taxon-name><tp:taxon-name-part taxon-name-part-type="family">Curculionidae</tp:taxon-name-part></tp:taxon-name>: <tp:taxon-name><tp:taxon-name-part taxon-name-part-type="subfamily">Scolytinae</tp:taxon-name-part></tp:taxon-name>). Systematic Entomology 32: 568‒584. <ext-link xlink:type="simple" ext-link-type="doi" xlink:href="10.1111/j.1365-3113.2007.00386.x">https://doi.org/10.1111/j.1365-3113.2007.00386.x</ext-link></mixed-citation></ref><ref id="B9"><mixed-citation xmlns:xlink="http://www.w3.org/1999/xlink" xlink:type="simple"><person-group><name name-style="western"><surname>Browne</surname><given-names>FG</given-names></name></person-group> (<year>1961</year>) The biology of Malayan <tp:taxon-name><tp:taxon-name-part taxon-name-part-type="family">Scolytidae</tp:taxon-name-part></tp:taxon-name> and <tp:taxon-name><tp:taxon-name-part taxon-name-part-type="family">Platypodidae</tp:taxon-name-part></tp:taxon-name>. Malayan Forest Records 22: 1‒255.</mixed-citation></ref></ref-list></tp:taxon-treatment>
