# Supplementary material for: Ten newly recorded species of xyleborine ambrosia beetles (Coleoptera, Curculionidae, Scolytinae, Xyleborini) from Thailand
Source: Zookeys. 2019 Jul 9;862:109–27. doi: 10.3897/zookeys.862.34766 (PMC6635385; doi:10.3897/zookeys.862.34766)
Supplement: XML Treatment for Beaverium latus [file zookeys.862.34766-treatment5.xml]

<!DOCTYPE tp:taxon-treatment
  PUBLIC "-//TaxonX//DTD Taxonomic Treatment Publishing DTD v0 20100105//EN" "tax-treatment-NSO.dtd">
<tp:taxon-treatment xmlns:tp="http://www.plazi.org/taxpub"><tp:treatment-meta><kwd-group><label>Taxon classification</label><kwd><named-content xmlns:xlink="http://www.w3.org/1999/xlink" content-type="kingdom">Animalia</named-content></kwd><kwd><named-content xmlns:xlink="http://www.w3.org/1999/xlink" content-type="order">Coleoptera</named-content></kwd><kwd><named-content xmlns:xlink="http://www.w3.org/1999/xlink" content-type="family">Curculionidae</named-content></kwd></kwd-group><mixed-citation publication-type="journal"><person-group><name><surname>Sittichaya</surname><given-names>Wisut</given-names></name><name><surname>Smith</surname><given-names>Sarah M.</given-names></name><name><surname>Beaver</surname><given-names>Roger A.</given-names></name></person-group><article-title>Ten newly recorded species of xyleborine ambrosia beetles (<tp:taxon-name><tp:taxon-name-part taxon-name-part-type="order">Coleoptera</tp:taxon-name-part></tp:taxon-name>, <tp:taxon-name><tp:taxon-name-part taxon-name-part-type="family">Curculionidae</tp:taxon-name-part></tp:taxon-name>, <tp:taxon-name><tp:taxon-name-part taxon-name-part-type="subfamily">Scolytinae</tp:taxon-name-part></tp:taxon-name>, <tp:taxon-name><tp:taxon-name-part taxon-name-part-type="tribe">Xyleborini</tp:taxon-name-part></tp:taxon-name>) from Thailand</article-title><source>Zookeys</source><day>09</day><month>7</month><year>2019</year><volume>862</volume><fpage>109</fpage><lpage>127</lpage><pub-id pub-id-type="doi">10.3897/zookeys.862.34766</pub-id></mixed-citation></tp:treatment-meta><tp:nomenclature><tp:taxon-name>
              <tp:taxon-name-part taxon-name-part-type="genus" reg="Beaverium">Beaverium</tp:taxon-name-part>
              <tp:taxon-name-part taxon-name-part-type="species" reg="latus">latus</tp:taxon-name-part>
            </tp:taxon-name><tp:taxon-authority>(Eggers, 1923)</tp:taxon-authority><xref ref-type="fig" rid="F6">Fig. 6A–F</xref><tp:nomenclature-citation-list><tp:nomenclature-citation><tp:taxon-name>
                  <tp:taxon-name-part taxon-name-part-type="genus" reg="Xyleborus">Xyleborus</tp:taxon-name-part>
                  <tp:taxon-name-part taxon-name-part-type="species" reg="latus">latus</tp:taxon-name-part>
                </tp:taxon-name><comment>Eggers, 1923: 177.</comment></tp:nomenclature-citation><tp:nomenclature-citation><tp:taxon-name>
                  <tp:taxon-name-part taxon-name-part-type="genus" reg="Terminalinus">Terminalinus</tp:taxon-name-part>
                  <tp:taxon-name-part taxon-name-part-type="species" reg="latus">latus</tp:taxon-name-part>
                </tp:taxon-name><comment>(Eggers): <xref ref-type="bibr" rid="B40">Wood 1986</xref>: 267.</comment></tp:nomenclature-citation><tp:nomenclature-citation><tp:taxon-name>
                  <tp:taxon-name-part taxon-name-part-type="genus" reg="Beaverium">Beaverium</tp:taxon-name-part>
                  <tp:taxon-name-part taxon-name-part-type="species" reg="latus">latus</tp:taxon-name-part>
                </tp:taxon-name><comment>(Eggers): <xref ref-type="bibr" rid="B17">Hulcr and Cognato 2009</xref>: 26.</comment></tp:nomenclature-citation></tp:nomenclature-citation-list></tp:nomenclature><tp:treatment-sec sec-type="diagnosis" id="SECID0EM5AE"><title>Diagnosis.</title><p>Large, 6.6 mm long (<italic>N</italic> = 1); stout, 2.2 times longer than wide; body covered with golden setae, setae longer on declivity, reddish brown to dark brown in color; pronotum from dorsal view conical (type 0; <xref ref-type="bibr" rid="B16">Hulcr et al. 2007</xref>), anterior half densely asperate, asperities robust, base asperate, anterior margin armed with two medium serrations, from lateral view appearing rounded and robust (type 5; <xref ref-type="bibr" rid="B16">Hulcr et al. 2007</xref>); elytra 1.35 times longer than pronotum, disc flat, weakly impressed, declivital posterolateral margins carinate, declivity flat, densely covered with long erect golden hair-like setae.</p><fig id="F6" position="float" orientation="portrait"><label>Figure 6.</label><caption><p><italic><tp:taxon-name><tp:taxon-name-part taxon-name-part-type="genus" reg="Beaverium">Beaverium</tp:taxon-name-part><tp:taxon-name-part taxon-name-part-type="species" reg="latus">latus</tp:taxon-name-part></tp:taxon-name></italic> (Eggers, 1923) <bold>A</bold> lateral view <bold>B</bold> dorsal view <bold>C</bold> posterolateral view <bold>D</bold> front <bold>E</bold> antenna <bold>F</bold> declivity.</p></caption><graphic xmlns:xlink="http://www.w3.org/1999/xlink" xlink:href="zookeys-862-109-g006.jpg" position="float" orientation="portrait" xlink:type="simple" id="oo_315636.jpg"/></fig></tp:treatment-sec><tp:treatment-sec sec-type="material" id="SECID0EBAAG"><title>Material examined.</title><p>THAILAND, Hala-Bala Wildlife Sanctuary, Narathiwat Province, lowland tropical rainforest, <named-content xmlns:xlink="http://www.w3.org/1999/xlink" content-type="dwc:verbatimCoordinates" xlink:type="simple"><named-content content-type="geo-json" specific-use="{&#34;type&#34;:&#34;Point&#34;,&#34;coordinates&#34;:[101.835278,5.795556]}" id="NCID0EKAAG" xlink:type="simple">5°47'44"N, 101°50'07"E</named-content></named-content>, 01.v.2015 (1), ethanol-baited trap (W. Sittichaya).</p></tp:treatment-sec><tp:treatment-sec sec-type="distribution" id="SECID0EOAAG"><title>Distribution.</title><p>‘Borneo’, East and West Malaysia, Indonesia (Sumatra). New to Thailand.</p></tp:treatment-sec><tp:treatment-sec sec-type="biology" id="SECID0ETAAG"><title>Biology.</title><p>Recorded from <italic><tp:taxon-name><tp:taxon-name-part taxon-name-part-type="genus" reg="Maranthes">Maranthes</tp:taxon-name-part><tp:taxon-name-part taxon-name-part-type="species" reg="corymbosa">corymbosa</tp:taxon-name-part></tp:taxon-name></italic> Blume (<tp:taxon-name><tp:taxon-name-part taxon-name-part-type="family">Chrysobalanaceae</tp:taxon-name-part></tp:taxon-name>), <italic><tp:taxon-name><tp:taxon-name-part taxon-name-part-type="genus" reg="Shorea">Shorea</tp:taxon-name-part><tp:taxon-name-part taxon-name-part-type="species" reg="balanocarpoides">balanocarpoides</tp:taxon-name-part></tp:taxon-name></italic> Symington, <italic><tp:taxon-name><tp:taxon-name-part taxon-name-part-type="genus" reg="Shorea">S.</tp:taxon-name-part><tp:taxon-name-part taxon-name-part-type="species" reg="leprosula">leprosula</tp:taxon-name-part></tp:taxon-name></italic> Miq., S<italic>horea</italic> sp. (<tp:taxon-name><tp:taxon-name-part taxon-name-part-type="family">Dipterocarpaceae</tp:taxon-name-part></tp:taxon-name>), <italic><tp:taxon-name><tp:taxon-name-part taxon-name-part-type="genus" reg="Intsia">Intsia</tp:taxon-name-part><tp:taxon-name-part taxon-name-part-type="species" reg="palembanica">palembanica</tp:taxon-name-part></tp:taxon-name></italic> Miq. (<tp:taxon-name><tp:taxon-name-part taxon-name-part-type="family">Fabaceae</tp:taxon-name-part></tp:taxon-name>), <italic><tp:taxon-name><tp:taxon-name-part taxon-name-part-type="genus" reg="Castanopsis">Castanopsis</tp:taxon-name-part><tp:taxon-name-part taxon-name-part-type="species" reg="inermis">inermis</tp:taxon-name-part></tp:taxon-name></italic> (Lindl.) Benth. &amp; Hook.f., <italic><tp:taxon-name><tp:taxon-name-part taxon-name-part-type="genus" reg="Lithocarpus">Lithocarpus</tp:taxon-name-part><tp:taxon-name-part taxon-name-part-type="species" reg="sundaicus">sundaicus</tp:taxon-name-part></tp:taxon-name></italic> (Blume) Rehder (<tp:taxon-name><tp:taxon-name-part taxon-name-part-type="family">Fagaceae</tp:taxon-name-part></tp:taxon-name>) (<xref ref-type="bibr" rid="B9">Browne 1961</xref>).</p></tp:treatment-sec><tp:treatment-sec sec-type="remarks" id="SECID0EVDAG"><title>Remarks.</title><p>This species can be distinguished from all other <italic><tp:taxon-name><tp:taxon-name-part taxon-name-part-type="genus" reg="Beaverium">Beaverium</tp:taxon-name-part></tp:taxon-name></italic> recorded in Thailand by the body brown to dark brown in color, declivital posterolateral margins carinate, declivity flat, and densely covered with long golden setae.</p></tp:treatment-sec><ref-list><ref id="B40"><mixed-citation xmlns:xlink="http://www.w3.org/1999/xlink" xlink:type="simple"><person-group><name name-style="western"><surname>Wood</surname><given-names>SL</given-names></name></person-group> (<year>1986</year>) New synonymy and new species of American bark beetles (<tp:taxon-name><tp:taxon-name-part taxon-name-part-type="order">Coleoptera</tp:taxon-name-part></tp:taxon-name>: <tp:taxon-name><tp:taxon-name-part taxon-name-part-type="family">Scolytidae</tp:taxon-name-part></tp:taxon-name>), Part XI. Great Basin Naturalist 46: 265‒273. <ext-link xlink:type="simple" ext-link-type="doi" xlink:href="10.5962/bhl.part.7733">https://doi.org/10.5962/bhl.part.7733</ext-link></mixed-citation></ref><ref id="B17"><mixed-citation xmlns:xlink="http://www.w3.org/1999/xlink" xlink:type="simple"><person-group><name name-style="western"><surname>Hulcr</surname><given-names>J</given-names></name><name name-style="western"><surname>Cognato</surname><given-names>AI</given-names></name></person-group> (<year>2009</year>) Three new genera of oriental ambrosia beetles (<tp:taxon-name><tp:taxon-name-part taxon-name-part-type="family">Curculionidae</tp:taxon-name-part></tp:taxon-name>: <tp:taxon-name><tp:taxon-name-part taxon-name-part-type="subfamily">Scolytinae</tp:taxon-name-part></tp:taxon-name>: <tp:taxon-name><tp:taxon-name-part taxon-name-part-type="subtribe">Xyleborina</tp:taxon-name-part></tp:taxon-name>). Zootaxa 2204: 19‒36.</mixed-citation></ref><ref id="B16"><mixed-citation xmlns:xlink="http://www.w3.org/1999/xlink" xlink:type="simple"><person-group><name name-style="western"><surname>Hulcr</surname><given-names>J</given-names></name><name name-style="western"><surname>Dole</surname><given-names>SA</given-names></name><name name-style="western"><surname>Beaver</surname><given-names>RA</given-names></name><name name-style="western"><surname>Cognato</surname><given-names>AI</given-names></name></person-group> (<year>2007</year>) Cladistic review of generic taxonomic characters in <tp:taxon-name><tp:taxon-name-part taxon-name-part-type="subtribe">Xyleborina</tp:taxon-name-part></tp:taxon-name> (<tp:taxon-name><tp:taxon-name-part taxon-name-part-type="order">Coleoptera</tp:taxon-name-part></tp:taxon-name>: <tp:taxon-name><tp:taxon-name-part taxon-name-part-type="family">Curculionidae</tp:taxon-name-part></tp:taxon-name>: <tp:taxon-name><tp:taxon-name-part taxon-name-part-type="subfamily">Scolytinae</tp:taxon-name-part></tp:taxon-name>). Systematic Entomology 32: 568‒584. <ext-link xlink:type="simple" ext-link-type="doi" xlink:href="10.1111/j.1365-3113.2007.00386.x">https://doi.org/10.1111/j.1365-3113.2007.00386.x</ext-link></mixed-citation></ref><ref id="B9"><mixed-citation xmlns:xlink="http://www.w3.org/1999/xlink" xlink:type="simple"><person-group><name name-style="western"><surname>Browne</surname><given-names>FG</given-names></name></person-group> (<year>1961</year>) The biology of Malayan <tp:taxon-name><tp:taxon-name-part taxon-name-part-type="family">Scolytidae</tp:taxon-name-part></tp:taxon-name> and <tp:taxon-name><tp:taxon-name-part taxon-name-part-type="family">Platypodidae</tp:taxon-name-part></tp:taxon-name>. Malayan Forest Records 22: 1‒255.</mixed-citation></ref></ref-list></tp:taxon-treatment>
