# Supplementary material for: Ten newly recorded species of xyleborine ambrosia beetles (Coleoptera, Curculionidae, Scolytinae, Xyleborini) from Thailand
Source: Zookeys. 2019 Jul 9;862:109–27. doi: 10.3897/zookeys.862.34766 (PMC6635385; doi:10.3897/zookeys.862.34766)
Supplement: XML Treatment for Cnestus protensus [file zookeys.862.34766-treatment6.xml]

<!DOCTYPE tp:taxon-treatment
  PUBLIC "-//TaxonX//DTD Taxonomic Treatment Publishing DTD v0 20100105//EN" "tax-treatment-NSO.dtd">
<tp:taxon-treatment xmlns:tp="http://www.plazi.org/taxpub"><tp:treatment-meta><kwd-group><label>Taxon classification</label><kwd><named-content xmlns:xlink="http://www.w3.org/1999/xlink" content-type="kingdom">Animalia</named-content></kwd><kwd><named-content xmlns:xlink="http://www.w3.org/1999/xlink" content-type="order">Coleoptera</named-content></kwd><kwd><named-content xmlns:xlink="http://www.w3.org/1999/xlink" content-type="family">Curculionidae</named-content></kwd></kwd-group><mixed-citation publication-type="journal"><person-group><name><surname>Sittichaya</surname><given-names>Wisut</given-names></name><name><surname>Smith</surname><given-names>Sarah M.</given-names></name><name><surname>Beaver</surname><given-names>Roger A.</given-names></name></person-group><article-title>Ten newly recorded species of xyleborine ambrosia beetles (<tp:taxon-name><tp:taxon-name-part taxon-name-part-type="order">Coleoptera</tp:taxon-name-part></tp:taxon-name>, <tp:taxon-name><tp:taxon-name-part taxon-name-part-type="family">Curculionidae</tp:taxon-name-part></tp:taxon-name>, <tp:taxon-name><tp:taxon-name-part taxon-name-part-type="subfamily">Scolytinae</tp:taxon-name-part></tp:taxon-name>, <tp:taxon-name><tp:taxon-name-part taxon-name-part-type="tribe">Xyleborini</tp:taxon-name-part></tp:taxon-name>) from Thailand</article-title><source>Zookeys</source><day>09</day><month>7</month><year>2019</year><volume>862</volume><fpage>109</fpage><lpage>127</lpage><pub-id pub-id-type="doi">10.3897/zookeys.862.34766</pub-id></mixed-citation></tp:treatment-meta><tp:nomenclature><tp:taxon-name>
              <tp:taxon-name-part taxon-name-part-type="genus" reg="Cnestus">Cnestus</tp:taxon-name-part>
              <tp:taxon-name-part taxon-name-part-type="species" reg="protensus">protensus</tp:taxon-name-part>
            </tp:taxon-name><tp:taxon-authority>(Eggers, 1930)</tp:taxon-authority><xref ref-type="fig" rid="F7">Fig. 7A–F</xref><!--PageBreak --><tp:nomenclature-citation-list><tp:nomenclature-citation><tp:taxon-name>
                  <tp:taxon-name-part taxon-name-part-type="genus" reg="Xyleborus">Xyleborus</tp:taxon-name-part>
                  <tp:taxon-name-part taxon-name-part-type="species" reg="protensus">protensus</tp:taxon-name-part>
                </tp:taxon-name><comment>Eggers, 1930: 201.</comment></tp:nomenclature-citation><tp:nomenclature-citation><tp:taxon-name>
                  <tp:taxon-name-part taxon-name-part-type="genus" reg="Cnestus">Cnestus</tp:taxon-name-part>
                  <tp:taxon-name-part taxon-name-part-type="species" reg="protensus">protensus</tp:taxon-name-part>
                </tp:taxon-name><comment>(Eggers): <xref ref-type="bibr" rid="B34">Schedl 1958</xref>: 145.</comment></tp:nomenclature-citation></tp:nomenclature-citation-list></tp:nomenclature><tp:treatment-sec sec-type="diagnosis" id="SECID0EVGAG"><title>Diagnosis.</title><p>Large, 4.0 mm long (<italic>N</italic> = 1); stout, 2.0 times longer than wide; body strongly shining, glabrous, black in color; pronotum from dorsal view conical frontally (type 6; <xref ref-type="bibr" rid="B16">Hulcr et al. 2007</xref>), pronotal apex strongly produced, armed with numerous strong serrations, anterior portion of pronotum strongly asperate, lateral margins parallel from the base to the middle, base densely coarsely punctate; mesonotal mycangial tuft absent on pronotal base; elytra round, elytral declivity strongly rounded and convex.</p><fig id="F7" position="float" orientation="portrait"><label>Figure 7.</label><caption><p><italic><tp:taxon-name><tp:taxon-name-part taxon-name-part-type="genus" reg="Cnestus">Cnestus</tp:taxon-name-part><tp:taxon-name-part taxon-name-part-type="species" reg="protensus">protensus</tp:taxon-name-part></tp:taxon-name></italic> (Eggers, 1930) <bold>A</bold> lateral view <bold>B</bold> dorsal view <bold>C</bold> posterolateral view <bold>D</bold> front <bold>E</bold> antenna <bold>F</bold> declivity.</p></caption><graphic xmlns:xlink="http://www.w3.org/1999/xlink" xlink:href="zookeys-862-109-g007.jpg" position="float" orientation="portrait" xlink:type="simple" id="oo_315637.jpg"/></fig></tp:treatment-sec><tp:treatment-sec sec-type="material" id="SECID0EFIAG"><title>Material examined.</title><p>THAILAND, Khao Lak-Lam Ru National Park, Phang Nga Province, <named-content xmlns:xlink="http://www.w3.org/1999/xlink" content-type="dwc:verbatimCoordinates" xlink:type="simple"><named-content content-type="geo-json" specific-use="{&#34;type&#34;:&#34;Point&#34;,&#34;coordinates&#34;:[98.292111,8.656222]}" id="NCID0EOIAG" xlink:type="simple"><named-content content-type="dwc:verbatimCoordinates" xlink:type="simple"><named-content content-type="geo-json" specific-use="{&#34;type&#34;:&#34;Point&#34;,&#34;coordinates&#34;:[98.292111,8.656222]}" id="NCID0EVIAG" xlink:type="simple">8°39'22.4"N, 98°17'31.6"E</named-content></named-content></named-content></named-content>, tropical rainforest, ethanol-baited trap, 01.xii.2014 (1) (W. Sittichaya).</p></tp:treatment-sec><tp:treatment-sec sec-type="distribution" id="SECID0E1IAG"><title>Distribution.</title><p>India (Meghalaya), Indonesia (Java). New to Thailand.</p></tp:treatment-sec><tp:treatment-sec sec-type="biology" id="SECID0E6IAG"><title>Biology.</title><p>Unknown. <italic><tp:taxon-name><tp:taxon-name-part taxon-name-part-type="genus" reg="Cnestus">Cnestus</tp:taxon-name-part></tp:taxon-name></italic> species, as far as is known, are twig and shoot-borers, and the gallery system is typical of such species with a short radial or circumferential gallery running to the middle of the stem, and longitudinal branches up and down the stem in which the brood develop (<xref ref-type="bibr" rid="B9">Browne 1961</xref>, <xref ref-type="bibr" rid="B19">Hulcr and Cognato 2013</xref>).</p></tp:treatment-sec><tp:treatment-sec sec-type="remarks" id="SECID0EUJAG"><title>Remarks.</title><p>This species can be distinguished from all other <italic><tp:taxon-name><tp:taxon-name-part taxon-name-part-type="genus" reg="Cnestus">Cnestus</tp:taxon-name-part></tp:taxon-name></italic> recorded in Thailand by the strongly produced pronotal apex armed with strong serrations, prono<!--PageBreak -->tal base without a mycangial tuft, elytral declivity strongly rounded and convex. This species most closely resembles <italic><tp:taxon-name><tp:taxon-name-part taxon-name-part-type="genus" reg="Cnestus">C.</tp:taxon-name-part><tp:taxon-name-part taxon-name-part-type="species" reg="nitidipennis">nitidipennis</tp:taxon-name-part></tp:taxon-name></italic> (Schedl), and can be distinguished by the distinctly larger size, much larger, coarser and more numerous pronotal apical serrations, punctures on pronotal base clearly coarser and denser, and sides of pronotum parallel for approximately half of the total length.</p></tp:treatment-sec><ref-list><ref id="B34"><mixed-citation xmlns:xlink="http://www.w3.org/1999/xlink" xlink:type="simple"><person-group><name name-style="western"><surname>Schedl</surname><given-names>KE</given-names></name></person-group> (<year>1958</year>) Zur Synonymie der Borkenkäfer, II. 159 Beitrag. Tijdschrift voor Entomologie 101: 141‒155.</mixed-citation></ref><ref id="B16"><mixed-citation xmlns:xlink="http://www.w3.org/1999/xlink" xlink:type="simple"><person-group><name name-style="western"><surname>Hulcr</surname><given-names>J</given-names></name><name name-style="western"><surname>Dole</surname><given-names>SA</given-names></name><name name-style="western"><surname>Beaver</surname><given-names>RA</given-names></name><name name-style="western"><surname>Cognato</surname><given-names>AI</given-names></name></person-group> (<year>2007</year>) Cladistic review of generic taxonomic characters in <tp:taxon-name><tp:taxon-name-part taxon-name-part-type="subtribe">Xyleborina</tp:taxon-name-part></tp:taxon-name> (<tp:taxon-name><tp:taxon-name-part taxon-name-part-type="order">Coleoptera</tp:taxon-name-part></tp:taxon-name>: <tp:taxon-name><tp:taxon-name-part taxon-name-part-type="family">Curculionidae</tp:taxon-name-part></tp:taxon-name>: <tp:taxon-name><tp:taxon-name-part taxon-name-part-type="subfamily">Scolytinae</tp:taxon-name-part></tp:taxon-name>). Systematic Entomology 32: 568‒584. <ext-link xlink:type="simple" ext-link-type="doi" xlink:href="10.1111/j.1365-3113.2007.00386.x">https://doi.org/10.1111/j.1365-3113.2007.00386.x</ext-link></mixed-citation></ref><ref id="B9"><mixed-citation xmlns:xlink="http://www.w3.org/1999/xlink" xlink:type="simple"><person-group><name name-style="western"><surname>Browne</surname><given-names>FG</given-names></name></person-group> (<year>1961</year>) The biology of Malayan <tp:taxon-name><tp:taxon-name-part taxon-name-part-type="family">Scolytidae</tp:taxon-name-part></tp:taxon-name> and <tp:taxon-name><tp:taxon-name-part taxon-name-part-type="family">Platypodidae</tp:taxon-name-part></tp:taxon-name>. Malayan Forest Records 22: 1‒255.</mixed-citation></ref><ref id="B19"><mixed-citation xmlns:xlink="http://www.w3.org/1999/xlink" xlink:type="simple"><person-group><name name-style="western"><surname>Hulcr</surname><given-names>J</given-names></name><name name-style="western"><surname>Cognato</surname><given-names>AI</given-names></name></person-group> (<year>2013</year>) <source><tp:taxon-name><tp:taxon-name-part taxon-name-part-type="tribe">Xyleborini</tp:taxon-name-part></tp:taxon-name> of New Guinea, a Taxonomic Monograph (<tp:taxon-name><tp:taxon-name-part taxon-name-part-type="order">Coleoptera</tp:taxon-name-part></tp:taxon-name>: <tp:taxon-name><tp:taxon-name-part taxon-name-part-type="family">Curculionidae</tp:taxon-name-part></tp:taxon-name>: <tp:taxon-name><tp:taxon-name-part taxon-name-part-type="subfamily">Scolytinae</tp:taxon-name-part></tp:taxon-name>).</source><publisher-name>Thomas Say publications in entomology</publisher-name>, <publisher-loc>Annapolis, MD</publisher-loc>, <size units="page">176 pp</size>.</mixed-citation></ref></ref-list></tp:taxon-treatment>
