# Supplementary material for: Ten newly recorded species of xyleborine ambrosia beetles (Coleoptera, Curculionidae, Scolytinae, Xyleborini) from Thailand
Source: Zookeys. 2019 Jul 9;862:109–27. doi: 10.3897/zookeys.862.34766 (PMC6635385; doi:10.3897/zookeys.862.34766)
Supplement: XML Treatment for Cryptoxyleborus confusus [file zookeys.862.34766-treatment8.xml]

<!DOCTYPE tp:taxon-treatment
  PUBLIC "-//TaxonX//DTD Taxonomic Treatment Publishing DTD v0 20100105//EN" "tax-treatment-NSO.dtd">
<tp:taxon-treatment xmlns:tp="http://www.plazi.org/taxpub"><tp:treatment-meta><kwd-group><label>Taxon classification</label><kwd><named-content xmlns:xlink="http://www.w3.org/1999/xlink" content-type="kingdom">Animalia</named-content></kwd><kwd><named-content xmlns:xlink="http://www.w3.org/1999/xlink" content-type="order">Coleoptera</named-content></kwd><kwd><named-content xmlns:xlink="http://www.w3.org/1999/xlink" content-type="family">Curculionidae</named-content></kwd></kwd-group><mixed-citation publication-type="journal"><person-group><name><surname>Sittichaya</surname><given-names>Wisut</given-names></name><name><surname>Smith</surname><given-names>Sarah M.</given-names></name><name><surname>Beaver</surname><given-names>Roger A.</given-names></name></person-group><article-title>Ten newly recorded species of xyleborine ambrosia beetles (<tp:taxon-name><tp:taxon-name-part taxon-name-part-type="order">Coleoptera</tp:taxon-name-part></tp:taxon-name>, <tp:taxon-name><tp:taxon-name-part taxon-name-part-type="family">Curculionidae</tp:taxon-name-part></tp:taxon-name>, <tp:taxon-name><tp:taxon-name-part taxon-name-part-type="subfamily">Scolytinae</tp:taxon-name-part></tp:taxon-name>, <tp:taxon-name><tp:taxon-name-part taxon-name-part-type="tribe">Xyleborini</tp:taxon-name-part></tp:taxon-name>) from Thailand</article-title><source>Zookeys</source><day>09</day><month>7</month><year>2019</year><volume>862</volume><fpage>109</fpage><lpage>127</lpage><pub-id pub-id-type="doi">10.3897/zookeys.862.34766</pub-id></mixed-citation></tp:treatment-meta><tp:nomenclature><tp:taxon-name>
              <tp:taxon-name-part taxon-name-part-type="genus" reg="Cryptoxyleborus">Cryptoxyleborus</tp:taxon-name-part>
              <tp:taxon-name-part taxon-name-part-type="species" reg="confusus">confusus</tp:taxon-name-part>
            </tp:taxon-name><tp:taxon-authority>Browne, 1950</tp:taxon-authority><xref ref-type="fig" rid="F9">Fig. 9A–D</xref><!--PageBreak --><tp:nomenclature-citation-list><tp:nomenclature-citation><tp:taxon-name>
                  <tp:taxon-name-part taxon-name-part-type="genus" reg="Cryptoxyleborus">Cryptoxyleborus</tp:taxon-name-part>
                  <tp:taxon-name-part taxon-name-part-type="species" reg="confusus">confusus</tp:taxon-name-part>
                </tp:taxon-name><comment>Browne, 1950: 644.</comment></tp:nomenclature-citation></tp:nomenclature-citation-list></tp:nomenclature><tp:treatment-sec sec-type="diagnosis" id="SECID0E2TAG"><title>Diagnosis.</title><p>Small, 2.0 mm long (<italic>N</italic> = 1); very elongate, 3.3 times longer than wide; body nearly glabrous, light brown in color; pronotum elongated basic shape (type 7; <xref ref-type="bibr" rid="B16">Hulcr et al. 2007</xref>), anterior margin rounded, convex, armed with a row of five serrations, anterior half of pronotum asperate, asperities tiny, pronotal base shagreened; elytra 1.71 times longer than pronotum, 1.87 times longer than wide, elytra abruptly tapering at apical third, interstriae reticulate-punctate, punctures shallow, very dense at the base, area of dense punctures broader at suture, discal punctures confused.</p><fig id="F9" position="float" orientation="portrait"><label>Figure 9.</label><caption><p><italic><tp:taxon-name><tp:taxon-name-part taxon-name-part-type="genus" reg="Cryptoxyleborus">Cryptoxyleborus</tp:taxon-name-part><tp:taxon-name-part taxon-name-part-type="species" reg="confusus">confusus</tp:taxon-name-part></tp:taxon-name></italic> Browne, 1950 <bold>A</bold> lateral view <bold>B</bold> dorsal view <bold>C</bold> posterolateral view <bold>D</bold> front.</p></caption><graphic xmlns:xlink="http://www.w3.org/1999/xlink" xlink:href="zookeys-862-109-g009.jpg" position="float" orientation="portrait" xlink:type="simple" id="oo_315639.jpg"/></fig></tp:treatment-sec><tp:treatment-sec sec-type="material" id="SECID0EHVAG"><title>Material examined.</title><p>THAILAND, Ton Nga Chang Wildlife Sanctuary, Songkhla Province, <named-content xmlns:xlink="http://www.w3.org/1999/xlink" content-type="dwc:verbatimCoordinates" xlink:type="simple"><named-content content-type="geo-json" specific-use="{&#34;type&#34;:&#34;Point&#34;,&#34;coordinates&#34;:[100.149389,6.992250]}" id="NCID0EQVAG" xlink:type="simple"><named-content content-type="dwc:verbatimCoordinates" xlink:type="simple"><named-content content-type="geo-json" specific-use="{&#34;type&#34;:&#34;Point&#34;,&#34;coordinates&#34;:[100.149389,6.992250]}" id="NCID0EXVAG" xlink:type="simple">6°59'32.1"N 100°08'57.8"E</named-content></named-content></named-content></named-content>, tropical rainforest, ethanol-baited trap, 01.iv.2014 (1) (W. Sittichaya).</p></tp:treatment-sec><tp:treatment-sec sec-type="distribution" id="SECID0E2VAG"><title>Distribution.</title><p>Brunei Darussalam, East and West Malaysia, Indonesia (Sumatra). New to Thailand.</p></tp:treatment-sec><tp:treatment-sec sec-type="biology" id="SECID0EAWAG"><title>Biology.</title><p>Recorded from several species of <italic><tp:taxon-name><tp:taxon-name-part taxon-name-part-type="genus" reg="Shorea">Shorea</tp:taxon-name-part></tp:taxon-name></italic> (<tp:taxon-name><tp:taxon-name-part taxon-name-part-type="family">Dipterocarpaceae</tp:taxon-name-part></tp:taxon-name>) (<xref ref-type="bibr" rid="B9">Browne 1961</xref>, <xref ref-type="bibr" rid="B6">Beaver and Hulcr 2008</xref>). <xref ref-type="bibr" rid="B9">Browne (1961)</xref> notes that the gallery system differs from the usual pattern found in the genus. A surface brood chamber is constructed between bark and wood in which most of the larvae develop. However, there are also more deeply penetrating tunnels into the wood.</p></tp:treatment-sec><tp:treatment-sec sec-type="remarks" id="SECID0E5WAG"><title>Remarks.</title><p>This species is closely related to <italic><tp:taxon-name><tp:taxon-name-part taxon-name-part-type="genus" reg="Cnestus">C.</tp:taxon-name-part><tp:taxon-name-part taxon-name-part-type="species" reg="vestigator">vestigator</tp:taxon-name-part></tp:taxon-name></italic> Schedl, which has the elytra more strongly posteriorly tapered and is more strongly shining in appearance. <italic><tp:taxon-name><tp:taxon-name-part taxon-name-part-type="genus" reg="Cryptoxyleborus">Cryptoxyleborus</tp:taxon-name-part><tp:taxon-name-part taxon-name-part-type="species" reg="confusus">confusus</tp:taxon-name-part></tp:taxon-name></italic> seems to be somewhat morphologically variable and DNA could show that the species is not monophyletic.</p><!--PageBreak --></tp:treatment-sec><ref-list><ref id="B16"><mixed-citation xmlns:xlink="http://www.w3.org/1999/xlink" xlink:type="simple"><person-group><name name-style="western"><surname>Hulcr</surname><given-names>J</given-names></name><name name-style="western"><surname>Dole</surname><given-names>SA</given-names></name><name name-style="western"><surname>Beaver</surname><given-names>RA</given-names></name><name name-style="western"><surname>Cognato</surname><given-names>AI</given-names></name></person-group> (<year>2007</year>) Cladistic review of generic taxonomic characters in <tp:taxon-name><tp:taxon-name-part taxon-name-part-type="subtribe">Xyleborina</tp:taxon-name-part></tp:taxon-name> (<tp:taxon-name><tp:taxon-name-part taxon-name-part-type="order">Coleoptera</tp:taxon-name-part></tp:taxon-name>: <tp:taxon-name><tp:taxon-name-part taxon-name-part-type="family">Curculionidae</tp:taxon-name-part></tp:taxon-name>: <tp:taxon-name><tp:taxon-name-part taxon-name-part-type="subfamily">Scolytinae</tp:taxon-name-part></tp:taxon-name>). Systematic Entomology 32: 568‒584. <ext-link xlink:type="simple" ext-link-type="doi" xlink:href="10.1111/j.1365-3113.2007.00386.x">https://doi.org/10.1111/j.1365-3113.2007.00386.x</ext-link></mixed-citation></ref><ref id="B9"><mixed-citation xmlns:xlink="http://www.w3.org/1999/xlink" xlink:type="simple"><person-group><name name-style="western"><surname>Browne</surname><given-names>FG</given-names></name></person-group> (<year>1961</year>) The biology of Malayan <tp:taxon-name><tp:taxon-name-part taxon-name-part-type="family">Scolytidae</tp:taxon-name-part></tp:taxon-name> and <tp:taxon-name><tp:taxon-name-part taxon-name-part-type="family">Platypodidae</tp:taxon-name-part></tp:taxon-name>. Malayan Forest Records 22: 1‒255.</mixed-citation></ref><ref id="B6"><mixed-citation xmlns:xlink="http://www.w3.org/1999/xlink" xlink:type="simple"><person-group><name name-style="western"><surname>Beaver</surname><given-names>RA</given-names></name><name name-style="western"><surname>Hulcr</surname><given-names>J</given-names></name></person-group> (<year>2008</year>) A review of the ambrosia beetle genus <italic><tp:taxon-name><tp:taxon-name-part taxon-name-part-type="genus">Cryptoxyleborus</tp:taxon-name-part></tp:taxon-name></italic> Schedl (<tp:taxon-name><tp:taxon-name-part taxon-name-part-type="order">Coleoptera</tp:taxon-name-part></tp:taxon-name>, <tp:taxon-name><tp:taxon-name-part taxon-name-part-type="family">Curculionidae</tp:taxon-name-part></tp:taxon-name>: <tp:taxon-name><tp:taxon-name-part taxon-name-part-type="subfamily">Scolytinae</tp:taxon-name-part></tp:taxon-name>). The Coleopterists Bulletin 62: 133‒153. <ext-link xlink:type="simple" ext-link-type="doi" xlink:href="10.1649/1026.1">https://doi.org/10.1649/1026.1</ext-link></mixed-citation></ref></ref-list></tp:taxon-treatment>
