# Supplementary material for: Ten newly recorded species of xyleborine ambrosia beetles (Coleoptera, Curculionidae, Scolytinae, Xyleborini) from Thailand
Source: Zookeys. 2019 Jul 9;862:109–27. doi: 10.3897/zookeys.862.34766 (PMC6635385; doi:10.3897/zookeys.862.34766)
Supplement: XML Treatment for Cryptoxyleborus percuneolus [file zookeys.862.34766-treatment9.xml]

<!DOCTYPE tp:taxon-treatment
  PUBLIC "-//TaxonX//DTD Taxonomic Treatment Publishing DTD v0 20100105//EN" "tax-treatment-NSO.dtd">
<tp:taxon-treatment xmlns:tp="http://www.plazi.org/taxpub"><tp:treatment-meta><kwd-group><label>Taxon classification</label><kwd><named-content xmlns:xlink="http://www.w3.org/1999/xlink" content-type="kingdom">Animalia</named-content></kwd><kwd><named-content xmlns:xlink="http://www.w3.org/1999/xlink" content-type="order">Coleoptera</named-content></kwd><kwd><named-content xmlns:xlink="http://www.w3.org/1999/xlink" content-type="family">Curculionidae</named-content></kwd></kwd-group><mixed-citation publication-type="journal"><person-group><name><surname>Sittichaya</surname><given-names>Wisut</given-names></name><name><surname>Smith</surname><given-names>Sarah M.</given-names></name><name><surname>Beaver</surname><given-names>Roger A.</given-names></name></person-group><article-title>Ten newly recorded species of xyleborine ambrosia beetles (<tp:taxon-name><tp:taxon-name-part taxon-name-part-type="order">Coleoptera</tp:taxon-name-part></tp:taxon-name>, <tp:taxon-name><tp:taxon-name-part taxon-name-part-type="family">Curculionidae</tp:taxon-name-part></tp:taxon-name>, <tp:taxon-name><tp:taxon-name-part taxon-name-part-type="subfamily">Scolytinae</tp:taxon-name-part></tp:taxon-name>, <tp:taxon-name><tp:taxon-name-part taxon-name-part-type="tribe">Xyleborini</tp:taxon-name-part></tp:taxon-name>) from Thailand</article-title><source>Zookeys</source><day>09</day><month>7</month><year>2019</year><volume>862</volume><fpage>109</fpage><lpage>127</lpage><pub-id pub-id-type="doi">10.3897/zookeys.862.34766</pub-id></mixed-citation></tp:treatment-meta><tp:nomenclature><tp:taxon-name>
              <tp:taxon-name-part taxon-name-part-type="genus" reg="Cryptoxyleborus">Cryptoxyleborus</tp:taxon-name-part>
              <tp:taxon-name-part taxon-name-part-type="species" reg="percuneolus">percuneolus</tp:taxon-name-part>
            </tp:taxon-name><tp:taxon-authority>(Schedl, 1951)</tp:taxon-authority><xref ref-type="fig" rid="F10">Fig. 10A–E</xref><tp:nomenclature-citation-list><tp:nomenclature-citation><tp:taxon-name>
                  <tp:taxon-name-part taxon-name-part-type="genus" reg="Xyleborus">Xyleborus</tp:taxon-name-part>
                  <tp:taxon-name-part taxon-name-part-type="species" reg="percuneolus">percuneolus</tp:taxon-name-part>
                </tp:taxon-name><comment>Schedl, 1951: 85.</comment></tp:nomenclature-citation><tp:nomenclature-citation><tp:taxon-name>
                  <tp:taxon-name-part taxon-name-part-type="genus" reg="Xyleborinus">Xyleborinus</tp:taxon-name-part>
                  <tp:taxon-name-part taxon-name-part-type="species" reg="percuneolus">percuneolus</tp:taxon-name-part>
                </tp:taxon-name><comment>(Schedl): <xref ref-type="bibr" rid="B42">Wood and Bright 1992</xref>: 809.</comment></tp:nomenclature-citation><tp:nomenclature-citation><tp:taxon-name>
                  <tp:taxon-name-part taxon-name-part-type="genus" reg="Cryptoxyleborus">Cryptoxyleborus</tp:taxon-name-part>
                  <tp:taxon-name-part taxon-name-part-type="species" reg="percuneolus">percuneolus</tp:taxon-name-part>
                </tp:taxon-name><comment>(Schedl): <xref ref-type="bibr" rid="B6">Beaver and Hulcr 2008</xref>: 145.</comment></tp:nomenclature-citation></tp:nomenclature-citation-list></tp:nomenclature><tp:treatment-sec sec-type="diagnosis" id="SECID0ES1AG"><title>Diagnosis.</title><p>Minute, the smallest <italic><tp:taxon-name><tp:taxon-name-part taxon-name-part-type="genus" reg="Cryptoxyleborus">Cryptoxyleborus</tp:taxon-name-part></tp:taxon-name></italic> species, 1.4 mm long; elongate, 2.55 times longer than wide; body dull, glabrous except for mycangial tuft along elytral base, red brown to brown in color; antennal club approximately circular, first segment smaller than second (type 4; <xref ref-type="bibr" rid="B16">Hulcr et al. 2007</xref>), pronotum from dorsal view elongated basic shape (type 7; <xref ref-type="bibr" rid="B16">Hulcr et al. 2007</xref>), anterior margin round, armed with minute serrations, pronotal disc alutaceous, shagreened, from lateral view elongate, with low summit (type 7; <xref ref-type="bibr" rid="B16">Hulcr et al. 2007</xref>); elytra stout, 1.75 times longer than pronotum, base sinuate without mycangial pits, disc shining, interstriae distinctly seriate punctate, declivital striae and interstriae granulate, never bearing hooked tubercles, elytra gradually tapering from midpoint to apex.</p><fig id="F10" position="float" orientation="portrait"><label>Figure 10.</label><caption><p><italic><tp:taxon-name><tp:taxon-name-part taxon-name-part-type="genus" reg="Cryptoxyleborus">Cryptoxyleborus</tp:taxon-name-part><tp:taxon-name-part taxon-name-part-type="species" reg="percuneolus">percuneolus</tp:taxon-name-part></tp:taxon-name></italic> (Schedl) <bold>A</bold> lateral view <bold>B</bold> dorsal view <bold>C</bold> posterolateral view <bold>D</bold> front <bold>E</bold> declivity.</p></caption><graphic xmlns:xlink="http://www.w3.org/1999/xlink" xlink:href="zookeys-862-109-g010.jpg" position="float" orientation="portrait" xlink:type="simple" id="oo_315640.jpg"/></fig></tp:treatment-sec><tp:treatment-sec sec-type="material" id="SECID0EN3AG"><title>Material examined.</title><p>THAILAND, Ton Nga Chang Wildlife Sanctuary, Songkhla Province, <named-content xmlns:xlink="http://www.w3.org/1999/xlink" content-type="dwc:verbatimCoordinates" xlink:type="simple"><named-content content-type="geo-json" specific-use="{&#34;type&#34;:&#34;Point&#34;,&#34;coordinates&#34;:[100.149389,6.992250]}" id="NCID0EW3AG" xlink:type="simple"><named-content content-type="dwc:verbatimCoordinates" xlink:type="simple"><named-content content-type="geo-json" specific-use="{&#34;type&#34;:&#34;Point&#34;,&#34;coordinates&#34;:[100.149389,6.992250]}" id="NCID0E43AG" xlink:type="simple">6°59'32.1"N, 100°08'57.8"E</named-content></named-content></named-content></named-content>, tropical rainforest, ethanol-baited trap, 01.vi.2015 (1) (W. Sittichaya).</p></tp:treatment-sec><tp:treatment-sec sec-type="distribution" id="SECID0EC4AG"><title>Distribution.</title><p>Indonesia (Java), Malaysia (Sabah). New to Thailand.</p></tp:treatment-sec><tp:treatment-sec sec-type="biology" id="SECID0EH4AG"><title>Biology.</title><p>Like other species of <italic><tp:taxon-name><tp:taxon-name-part taxon-name-part-type="genus" reg="Cryptoxyleborus">Cryptoxyleborus</tp:taxon-name-part></tp:taxon-name></italic>, its hosts are probably confined to trees of the family <tp:taxon-name><tp:taxon-name-part taxon-name-part-type="family">Dipterocarpaceae</tp:taxon-name-part></tp:taxon-name> (<xref ref-type="bibr" rid="B6">Beaver and Hulcr 2008</xref>). However, no host trees have yet been recorded. One gallery system investigated in an undetermined tree comprised an unbranched entrance tunnel leading to a single terminal brood chamber enlarged in the longitudinal plane, with multiple tunnels extending further into the wood (<xref ref-type="bibr" rid="B6">Beaver and Hulcr 2008</xref>).</p></tp:treatment-sec><tp:treatment-sec sec-type="remarks" id="SECID0EB5AG"><title>Remark.</title><p>This species can be distinguished from all other <italic><tp:taxon-name><tp:taxon-name-part taxon-name-part-type="genus" reg="Cryptoxyleborus">Cryptoxyleborus</tp:taxon-name-part></tp:taxon-name></italic> recorded in Thailand by its minute size (1.4 mm), elytral base sinuate and lacking mycangial pits.</p></tp:treatment-sec><ref-list><ref id="B42"><mixed-citation xmlns:xlink="http://www.w3.org/1999/xlink" xlink:type="simple"><person-group><name name-style="western"><surname>Wood</surname><given-names>SL</given-names></name><name name-style="western"><surname>Bright</surname><given-names>DE</given-names></name></person-group> (<year>1992</year>) A catalog of <tp:taxon-name><tp:taxon-name-part taxon-name-part-type="family">Scolytidae</tp:taxon-name-part></tp:taxon-name> and <tp:taxon-name><tp:taxon-name-part taxon-name-part-type="family">Platypodidae</tp:taxon-name-part></tp:taxon-name> (<tp:taxon-name><tp:taxon-name-part taxon-name-part-type="order">Coleoptera</tp:taxon-name-part></tp:taxon-name>), Part 2. Taxonomic Index (Volumes A, B). Great Basin Naturalist Memoirs 13: 1‒1553.</mixed-citation></ref><ref id="B6"><mixed-citation xmlns:xlink="http://www.w3.org/1999/xlink" xlink:type="simple"><person-group><name name-style="western"><surname>Beaver</surname><given-names>RA</given-names></name><name name-style="western"><surname>Hulcr</surname><given-names>J</given-names></name></person-group> (<year>2008</year>) A review of the ambrosia beetle genus <italic><tp:taxon-name><tp:taxon-name-part taxon-name-part-type="genus">Cryptoxyleborus</tp:taxon-name-part></tp:taxon-name></italic> Schedl (<tp:taxon-name><tp:taxon-name-part taxon-name-part-type="order">Coleoptera</tp:taxon-name-part></tp:taxon-name>, <tp:taxon-name><tp:taxon-name-part taxon-name-part-type="family">Curculionidae</tp:taxon-name-part></tp:taxon-name>: <tp:taxon-name><tp:taxon-name-part taxon-name-part-type="subfamily">Scolytinae</tp:taxon-name-part></tp:taxon-name>). The Coleopterists Bulletin 62: 133‒153. <ext-link xlink:type="simple" ext-link-type="doi" xlink:href="10.1649/1026.1">https://doi.org/10.1649/1026.1</ext-link></mixed-citation></ref><ref id="B16"><mixed-citation xmlns:xlink="http://www.w3.org/1999/xlink" xlink:type="simple"><person-group><name name-style="western"><surname>Hulcr</surname><given-names>J</given-names></name><name name-style="western"><surname>Dole</surname><given-names>SA</given-names></name><name name-style="western"><surname>Beaver</surname><given-names>RA</given-names></name><name name-style="western"><surname>Cognato</surname><given-names>AI</given-names></name></person-group> (<year>2007</year>) Cladistic review of generic taxonomic characters in <tp:taxon-name><tp:taxon-name-part taxon-name-part-type="subtribe">Xyleborina</tp:taxon-name-part></tp:taxon-name> (<tp:taxon-name><tp:taxon-name-part taxon-name-part-type="order">Coleoptera</tp:taxon-name-part></tp:taxon-name>: <tp:taxon-name><tp:taxon-name-part taxon-name-part-type="family">Curculionidae</tp:taxon-name-part></tp:taxon-name>: <tp:taxon-name><tp:taxon-name-part taxon-name-part-type="subfamily">Scolytinae</tp:taxon-name-part></tp:taxon-name>). Systematic Entomology 32: 568‒584. <ext-link xlink:type="simple" ext-link-type="doi" xlink:href="10.1111/j.1365-3113.2007.00386.x">https://doi.org/10.1111/j.1365-3113.2007.00386.x</ext-link></mixed-citation></ref></ref-list></tp:taxon-treatment>
