# Supplementary material for: Ten newly recorded species of xyleborine ambrosia beetles (Coleoptera, Curculionidae, Scolytinae, Xyleborini) from Thailand
Source: Zookeys. 2019 Jul 9;862:109–27. doi: 10.3897/zookeys.862.34766 (PMC6635385; doi:10.3897/zookeys.862.34766)
Supplement: XML Treatment for Cyclorhipidion vigilans [file zookeys.862.34766-treatment10.xml]

<!DOCTYPE tp:taxon-treatment
  PUBLIC "-//TaxonX//DTD Taxonomic Treatment Publishing DTD v0 20100105//EN" "tax-treatment-NSO.dtd">
<tp:taxon-treatment xmlns:tp="http://www.plazi.org/taxpub"><tp:treatment-meta><kwd-group><label>Taxon classification</label><kwd><named-content xmlns:xlink="http://www.w3.org/1999/xlink" content-type="kingdom">Animalia</named-content></kwd><kwd><named-content xmlns:xlink="http://www.w3.org/1999/xlink" content-type="order">Coleoptera</named-content></kwd><kwd><named-content xmlns:xlink="http://www.w3.org/1999/xlink" content-type="family">Curculionidae</named-content></kwd></kwd-group><mixed-citation publication-type="journal"><person-group><name><surname>Sittichaya</surname><given-names>Wisut</given-names></name><name><surname>Smith</surname><given-names>Sarah M.</given-names></name><name><surname>Beaver</surname><given-names>Roger A.</given-names></name></person-group><article-title>Ten newly recorded species of xyleborine ambrosia beetles (<tp:taxon-name><tp:taxon-name-part taxon-name-part-type="order">Coleoptera</tp:taxon-name-part></tp:taxon-name>, <tp:taxon-name><tp:taxon-name-part taxon-name-part-type="family">Curculionidae</tp:taxon-name-part></tp:taxon-name>, <tp:taxon-name><tp:taxon-name-part taxon-name-part-type="subfamily">Scolytinae</tp:taxon-name-part></tp:taxon-name>, <tp:taxon-name><tp:taxon-name-part taxon-name-part-type="tribe">Xyleborini</tp:taxon-name-part></tp:taxon-name>) from Thailand</article-title><source>Zookeys</source><day>09</day><month>7</month><year>2019</year><volume>862</volume><fpage>109</fpage><lpage>127</lpage><pub-id pub-id-type="doi">10.3897/zookeys.862.34766</pub-id></mixed-citation></tp:treatment-meta><tp:nomenclature><tp:taxon-name>
              <tp:taxon-name-part taxon-name-part-type="genus" reg="Cyclorhipidion">Cyclorhipidion</tp:taxon-name-part>
              <tp:taxon-name-part taxon-name-part-type="species" reg="vigilans">vigilans</tp:taxon-name-part>
            </tp:taxon-name><tp:taxon-authority>(Schedl, 1939)</tp:taxon-authority><xref ref-type="fig" rid="F11">Fig. 11A–E</xref><!--PageBreak --><tp:nomenclature-citation-list><tp:nomenclature-citation><tp:taxon-name>
                  <tp:taxon-name-part taxon-name-part-type="genus" reg="Xyleborus">Xyleborus</tp:taxon-name-part>
                  <tp:taxon-name-part taxon-name-part-type="species" reg="vigilans">vigilans</tp:taxon-name-part>
                </tp:taxon-name><comment>Schedl, 1939: 43.</comment></tp:nomenclature-citation><tp:nomenclature-citation><tp:taxon-name>
                  <tp:taxon-name-part taxon-name-part-type="genus" reg="Cyclorhipidion">Cyclorhipidion</tp:taxon-name-part>
                  <tp:taxon-name-part taxon-name-part-type="species" reg="vigilans">vigilans</tp:taxon-name-part>
                </tp:taxon-name><comment>(Schedl): <xref ref-type="bibr" rid="B42">Wood and Bright 1992</xref>: 704.</comment></tp:nomenclature-citation></tp:nomenclature-citation-list></tp:nomenclature><tp:treatment-sec sec-type="diagnosis" id="SECID0EBBBG"><title>Diagnosis.</title><p>Large, 5.5 mm long (<italic>N</italic> = 5); elongate, 2.45−2.48 times longer than wide; pronotum with less vestiture than elytra, elytra densely covered with interstrial setae, density of vestiture varies; brown to dark brown in color; pronotum from dorsal view basic shape, anterior margin subquadrate, sides parallel (type 3; <xref ref-type="bibr" rid="B16">Hulcr et al. 2007</xref>), 1.55 times longer than wide, from lateral view lateral view rounded, robust (type 5; <xref ref-type="bibr" rid="B16">Hulcr et al. 2007</xref>), anterior margin extended anteriad, armed with 4−6 medium sized serrations, anterior half of pronotum asperate, base shagreened; elytra elongate, gradually tapering from base posteriorly, discal striae punctate, clearly impressed, interstriae two times broader than striae, covered with fine hair-like setae, setae longer posteriorly, discal striae and interstriae 1−3 laterally diverging from suture at basal third, declivital <!--PageBreak -->striae irregularly punctate, interstria granulate, posterolateral carina granulate, extending from apex to interstriae 7.</p><fig id="F11" position="float" orientation="portrait"><label>Figure 11.</label><caption><p><italic><tp:taxon-name><tp:taxon-name-part taxon-name-part-type="genus" reg="Cyclorhipidion">Cyclorhipidion</tp:taxon-name-part><tp:taxon-name-part taxon-name-part-type="species" reg="vigilans">vigilans</tp:taxon-name-part></tp:taxon-name></italic> (Schedl, 1939) <bold>A</bold> lateral view <bold>B</bold> dorsal view <bold>C</bold> posterolateral view <bold>D</bold> front <bold>E</bold> declivity.</p></caption><graphic xmlns:xlink="http://www.w3.org/1999/xlink" xlink:href="zookeys-862-109-g011.jpg" position="float" orientation="portrait" xlink:type="simple" id="oo_315641.jpg"/></fig></tp:treatment-sec><tp:treatment-sec sec-type="material" id="SECID0EVCBG"><title>Material examined.</title><p>THAILAND, Ton Nga Chang Wildlife Sanctuary, Songkhla Province, <named-content xmlns:xlink="http://www.w3.org/1999/xlink" content-type="dwc:verbatimCoordinates" xlink:type="simple"><named-content content-type="geo-json" specific-use="{&#34;type&#34;:&#34;Point&#34;,&#34;coordinates&#34;:[100.149389,6.992250]}" id="NCID0E5CBG" xlink:type="simple"><named-content content-type="dwc:verbatimCoordinates" xlink:type="simple"><named-content content-type="geo-json" specific-use="{&#34;type&#34;:&#34;Point&#34;,&#34;coordinates&#34;:[100.149389,6.992250]}" id="NCID0EFDBG" xlink:type="simple">6°59'32.1"N, 100°08'57.8"E</named-content></named-content></named-content></named-content>, tropical rainforest, ethanol-baited trap, 01.i.2014 (1), 01.iii.2014 (1), 01.iv.2015 (3) (W. Sittichaya).</p></tp:treatment-sec><tp:treatment-sec sec-type="distribution" id="SECID0EKDBG"><title>Distribution.</title><p>East and West Malaysia, Indonesia (Java). New to Thailand.</p></tp:treatment-sec><tp:treatment-sec sec-type="biology" id="SECID0EPDBG"><title>Biology.</title><p>Recorded only from ‘kalapa tjoeng’ (<italic><tp:taxon-name><tp:taxon-name-part taxon-name-part-type="genus" reg="Horsfieldia">Horsfieldia</tp:taxon-name-part><tp:taxon-name-part taxon-name-part-type="species" reg="glabra">glabra</tp:taxon-name-part></tp:taxon-name></italic> (Reinw. ex Blume) Warb.) (<tp:taxon-name><tp:taxon-name-part taxon-name-part-type="family">Myristicaceae</tp:taxon-name-part></tp:taxon-name>) (<xref ref-type="bibr" rid="B28">Schedl 1939</xref>).</p></tp:treatment-sec><tp:treatment-sec sec-type="remarks" id="SECID0EJEBG"><title>Remarks.</title><p>This species can be distinguished by the large size, and anterior margin of pronotum extended anteriad and armed with 4−6 medium sized serrations; elytra elongate tapering from base to angularly rounded apex, discal striae 1‒3 impressed, interstriae 2 widened and outwardly curved in middle of disc, interstriae 3 correspondingly narrowed, interstriae granulate on upper part of declivity. This species is similar to species in the genus <italic><tp:taxon-name><tp:taxon-name-part taxon-name-part-type="genus" reg="Fortiborus">Fortiborus</tp:taxon-name-part></tp:taxon-name></italic>, but the body is densely covered with long hairs and the lower part of the eye is larger than the upper part.</p></tp:treatment-sec><ref-list><ref id="B42"><mixed-citation xmlns:xlink="http://www.w3.org/1999/xlink" xlink:type="simple"><person-group><name name-style="western"><surname>Wood</surname><given-names>SL</given-names></name><name name-style="western"><surname>Bright</surname><given-names>DE</given-names></name></person-group> (<year>1992</year>) A catalog of <tp:taxon-name><tp:taxon-name-part taxon-name-part-type="family">Scolytidae</tp:taxon-name-part></tp:taxon-name> and <tp:taxon-name><tp:taxon-name-part taxon-name-part-type="family">Platypodidae</tp:taxon-name-part></tp:taxon-name> (<tp:taxon-name><tp:taxon-name-part taxon-name-part-type="order">Coleoptera</tp:taxon-name-part></tp:taxon-name>), Part 2. Taxonomic Index (Volumes A, B). Great Basin Naturalist Memoirs 13: 1‒1553.</mixed-citation></ref><ref id="B16"><mixed-citation xmlns:xlink="http://www.w3.org/1999/xlink" xlink:type="simple"><person-group><name name-style="western"><surname>Hulcr</surname><given-names>J</given-names></name><name name-style="western"><surname>Dole</surname><given-names>SA</given-names></name><name name-style="western"><surname>Beaver</surname><given-names>RA</given-names></name><name name-style="western"><surname>Cognato</surname><given-names>AI</given-names></name></person-group> (<year>2007</year>) Cladistic review of generic taxonomic characters in <tp:taxon-name><tp:taxon-name-part taxon-name-part-type="subtribe">Xyleborina</tp:taxon-name-part></tp:taxon-name> (<tp:taxon-name><tp:taxon-name-part taxon-name-part-type="order">Coleoptera</tp:taxon-name-part></tp:taxon-name>: <tp:taxon-name><tp:taxon-name-part taxon-name-part-type="family">Curculionidae</tp:taxon-name-part></tp:taxon-name>: <tp:taxon-name><tp:taxon-name-part taxon-name-part-type="subfamily">Scolytinae</tp:taxon-name-part></tp:taxon-name>). Systematic Entomology 32: 568‒584. <ext-link xlink:type="simple" ext-link-type="doi" xlink:href="10.1111/j.1365-3113.2007.00386.x">https://doi.org/10.1111/j.1365-3113.2007.00386.x</ext-link></mixed-citation></ref><ref id="B28"><mixed-citation xmlns:xlink="http://www.w3.org/1999/xlink" xlink:type="simple"><person-group><name name-style="western"><surname>Schedl</surname><given-names>KE</given-names></name></person-group> (<year>1939</year>) <tp:taxon-name><tp:taxon-name-part taxon-name-part-type="family">Scolytidae</tp:taxon-name-part></tp:taxon-name> and <tp:taxon-name><tp:taxon-name-part taxon-name-part-type="family">Platypodidae</tp:taxon-name-part></tp:taxon-name>. 47 Beitrag. Tijdschrift voor Entomologie 82: 30‒53.</mixed-citation></ref></ref-list></tp:taxon-treatment>
